# Supplementary material for: Invasions but not extinctions change phylogenetic diversity of angiosperm assemblage on southeastern Pacific Oceanic islands
Source: PLoS One. 2017 Aug 1;12(8):e0182105. doi: 10.1371/journal.pone.0182105 (PMC5538740; doi:10.1371/journal.pone.0182105)
Supplement: S1 Table — (XLSX) [file pone.0182105.s001.xlsx]

## Sheet: Hoja1
Invasions but not extinctions change phylogenetic diversity of angiosperm assemblage on southeastern Pacific Oceanic islands
by Gastón O. Carvallo and Sergio A. Castro
S1 Table. Data matrix of studied flora with species names, status and occurrence at studied islands
Notes: APGIII refer to reference (Angiosperms Phylogenetic Group III); origin are exotic (EX) or native to studied islands (NAT)
Island names refer to Robinson Crusoé (RC), Easter (EI), Alejandro Selkirk (AS), Santa Clara (SC), San Ambrosio (SA) and San Félix (SF)
Values in island names refer to pre-European (0) and current times (1)
				Island names
order APGIII	family APGIII	species	origin	RC_0	RC_1	EI_0	EI_1	AS_0	AS_1	SC_0	SC_1	SA_0	SA_1	SF_0	SF_1
alismatales	araceae	alocasia_macrorrhizos	EX	0	0	0	1	0	0	0	0	0	0	0	0
alismatales	araceae	arum_elongatum	EX	0	1	0	0	0	0	0	0	0	0	0	0
alismatales	araceae	arum_italicum	EX	0	1	0	0	0	0	0	0	0	0	0	0
alismatales	araceae	colocasia_esculenta	EX	0	1	0	1	0	0	0	0	0	0	0	0
alismatales	araceae	dieffenbachia_seguine	EX	0	0	0	1	0	0	0	0	0	0	0	0
alismatales	araceae	monstera_deliciosa	EX	0	1	0	1	0	0	0	0	0	0	0	0
alismatales	araceae	philodendron_bipinnatifidum	EX	0	1	0	0	0	0	0	0	0	0	0	0
alismatales	araceae	xanthosoma _sagittifolium	EX	0	0	0	1	0	0	0	0	0	0	0	0
alismatales	araceae	zantedeschia_aethiopica	EX	0	1	0	0	0	1	0	0	0	0	0	0
alismatales	araceae	zantedeschia_elliottiana	EX	0	1	0	0	0	0	0	0	0	0	0	0
alismatales	potamogetonaceae	potamogeton_sp1	NAT	0	0	1	0	0	0	0	0	0	0	0	0
apiales	apiaceae	ammi_visnaga	EX	0	1	0	0	0	0	0	0	0	0	0	0
apiales	apiaceae	anethum_graveolens	EX	0	0	0	0	0	1	0	0	0	0	0	0
apiales	apiaceae	apium_australe	NAT	1	1	0	0	0	0	0	0	0	0	0	0
apiales	apiaceae	apium_fernandezianum	NAT	1	1	0	0	0	0	1	1	0	0	0	0
apiales	apiaceae	apium_graveolens	EX	0	1	0	1	0	0	0	0	0	0	0	0
apiales	apiaceae	apium_prostratum	NAT	0	0	1	1	0	0	0	0	0	0	0	0
apiales	apiaceae	centella_asiatica	NAT	1	1	0	0	0	0	0	0	0	0	0	0
apiales	apiaceae	conium_maculatum	EX	0	1	0	0	0	1	0	0	0	0	0	0
apiales	apiaceae	coriandrum_sativum	EX	0	1	0	0	0	1	0	0	0	0	0	0
apiales	apiaceae	cyclospermum_laciniatum	EX	0	1	0	0	0	0	0	0	0	0	0	0
apiales	apiaceae	cyclospermum_leptophyllum	EX	0	1	0	1	0	1	0	0	0	0	0	0
apiales	apiaceae	daucus_carota	EX	0	1	0	1	0	1	0	0	0	0	0	0
apiales	apiaceae	daucus_montanus	EX	0	1	0	0	0	0	0	0	0	0	0	0
apiales	apiaceae	eryngium_bupleuroides	NAT	1	1	0	0	0	0	0	0	0	0	0	0
apiales	apiaceae	eryngium_fernandezianum	NAT	1	1	0	0	0	0	0	0	0	0	0	0
apiales	apiaceae	eryngium_inaccessum	NAT	1	1	0	0	0	0	0	0	0	0	0	0
apiales	apiaceae	eryngium_sarcophyllum	NAT	0	0	0	0	1	0	0	0	0	0	0	0
apiales	apiaceae	foeniculum_vulgare	EX	0	1	0	1	0	1	0	0	0	0	0	0
apiales	apiaceae	petroselinum_crispum	EX	0	1	0	0	0	1	0	0	0	0	0	0
apiales	apiaceae	sanicula_crassicaulis	EX	0	1	0	0	0	1	0	0	0	0	0	0
apiales	apiaceae	torilis_nodosa	EX	0	1	0	0	0	0	0	0	0	0	0	0
apiales	araliaceae	fatsia_japonica	EX	0	1	0	0	0	0	0	0	0	0	0	0
apiales	araliaceae	hedera_algeriensis	EX	0	1	0	0	0	0	0	0	0	0	0	0
apiales	araliaceae	hedera_helix	EX	0	1	0	0	0	0	0	0	0	0	0	0
apiales	araliaceae	schefflera_arboricola	EX	0	1	0	0	0	0	0	0	0	0	0	0
apiales	pittosporaceae	pittosporum_crassifolium	EX	0	1	0	0	0	0	0	0	0	0	0	0
apiales	pittosporaceae	pittosporum_eugenioides	EX	0	1	0	0	0	0	0	0	0	0	0	0
apiales	pittosporaceae	pittosporum_tenuifolium	EX	0	1	0	0	0	0	0	0	0	0	0	0
arecales	arecaceae	cocos_nucifera	EX	0	0	0	1	0	0	0	0	0	0	0	0
arecales	arecaceae	juania_australis	NAT	1	1	0	0	0	0	0	0	0	0	0	0
arecales	arecaceae	jubaea_chilensis	EX	0	0	0	1	0	0	0	0	0	0	0	0
arecales	arecaceae	paschalococos_disperta	NAT	0	0	1	0	0	0	0	0	0	0	0	0
arecales	arecaceae	phoenix_canariensis	EX	0	1	0	1	0	0	0	0	0	0	0	0
arecales	arecaceae	trachycarpus_fortunei	EX	0	1	0	0	0	0	0	0	0	0	0	0
arecales	arecaceae	washingtonia_filifera	EX	0	1	0	0	0	0	0	0	0	0	0	0
asparagales	amaryllidaceae	agapanthus_praecox	EX	0	0	0	1	0	0	0	0	0	0	0	0
asparagales	amaryllidaceae	allium_ampeloprasum	EX	0	1	0	0	0	0	0	0	0	0	0	0
asparagales	amaryllidaceae	allium_cepa	EX	0	1	0	1	0	1	0	0	0	0	0	0
asparagales	amaryllidaceae	allium_sativum	EX	0	1	0	0	0	0	0	0	0	0	0	0
asparagales	amaryllidaceae	allium_schoenoprasum	EX	0	1	0	0	0	1	0	0	0	0	0	0
asparagales	amaryllidaceae	amaryllis_belladona	EX	0	1	0	0	0	0	0	0	0	0	0	0
asparagales	amaryllidaceae	clivia_miniata	EX	0	1	0	0	0	0	0	0	0	0	0	0
asparagales	amaryllidaceae	crinum_x_powellii	EX	0	1	0	0	0	0	0	0	0	0	0	0
asparagales	amaryllidaceae	hippeastrum_puniceum	EX	0	1	0	0	0	0	0	0	0	0	0	0
asparagales	amaryllidaceae	hymenocallis_littoralis	EX	0	0	0	1	0	0	0	0	0	0	0	0
asparagales	amaryllidaceae	leucojum_aestivum	EX	0	1	0	0	0	0	0	0	0	0	0	0
asparagales	amaryllidaceae	nothoscordum_bivalve	EX	0	1	0	0	0	0	0	0	0	0	0	0
asparagales	amaryllidaceae	zephyranthes_puertoricensis	EX	0	0	0	1	0	0	0	0	0	0	0	0
asparagales	asparagaceae	agave_americana	EX	0	1	0	0	0	0	0	0	0	0	0	0
asparagales	asparagaceae	agave_sisalana	EX	0	0	0	1	0	0	0	0	0	0	0	0
asparagales	asparagaceae	albuca_bracteata	EX	0	1	0	0	0	0	0	0	0	0	0	0
asparagales	asparagaceae	asparagus_officinalis	EX	0	0	0	1	0	0	0	0	0	0	0	0
asparagales	asparagaceae	asparagus_setaceus	EX	0	0	0	1	0	0	0	0	0	0	0	0
asparagales	asparagaceae	chlorophytum_comosum	EX	0	1	0	1	0	0	0	0	0	0	0	0
asparagales	asparagaceae	cordyline_australis	EX	0	1	0	0	0	0	0	0	0	0	0	0
asparagales	asparagaceae	cordyline_fruticosa	EX	0	0	0	1	0	0	0	0	0	0	0	0
asparagales	asparagaceae	cordyline_stricta	EX	0	1	0	0	0	0	0	0	0	0	0	0
asparagales	asparagaceae	dracaena_sp1	EX	0	0	0	1	0	0	0	0	0	0	0	0
asparagales	asparagaceae	furcraea_foetida	EX	0	0	0	1	0	0	0	0	0	0	0	0
asparagales	asparagaceae	sansevieria_trifasciata	EX	0	1	0	1	0	0	0	0	0	0	0	0
asparagales	asparagaceae	scilla_peruviana	EX	0	1	0	0	0	0	0	0	0	0	0	0
asparagales	asparagaceae	yucca_aloifolia	EX	0	1	0	0	0	0	0	0	0	0	0	0
asparagales	iridaceae	chasmanthe_aethiopica	EX	0	1	0	0	0	0	0	0	0	0	0	0
asparagales	iridaceae	crocosmia_x_crocosmiiflora	EX	0	1	0	0	0	1	0	0	0	0	0	0
asparagales	iridaceae	dietes_iridioides	EX	0	1	0	0	0	0	0	0	0	0	0	0
asparagales	iridaceae	freesia_refracta	EX	0	1	0	0	0	0	0	0	0	0	0	0
asparagales	iridaceae	gladiolus_x_hortulanus	EX	0	1	0	0	0	0	0	0	0	0	0	0
asparagales	iridaceae	herbertia_lahue	NAT	1	1	0	0	1	1	0	0	0	0	0	0
asparagales	iridaceae	iris_orientalis	EX	0	1	0	0	0	1	0	0	0	0	0	0
asparagales	iridaceae	iris_x_germanica	EX	0	1	0	0	0	0	0	0	0	0	0	0
asparagales	iridaceae	ixia_flexuosa	EX	0	1	0	0	0	0	0	0	0	0	0	0
asparagales	iridaceae	libertia_chilensis	NAT	1	1	0	0	1	1	0	0	0	0	0	0
asparagales	iridaceae	sisyrinchium_micranthum	EX	0	0	0	1	0	0	0	0	0	0	0	0
asparagales	iridaceae	sparaxis_tricolor	EX	0	1	0	0	0	0	0	0	0	0	0	0
asparagales	iridaceae	tigridia_pavonia	EX	0	1	0	0	0	0	0	0	0	0	0	0
asparagales	iridaceae	watsonia_borbonica	EX	0	1	0	0	0	0	0	0	0	0	0	0
asparagales	iridaceae	watsonia_meriana	EX	0	1	0	0	0	0	0	0	0	0	0	0
asparagales	orchidaceae	gavilea_insularis	NAT	0	0	0	0	1	1	0	0	0	0	0	0
asparagales	xanthorrhoeaceae	aloe_arborescens	EX	0	1	0	1	0	0	0	0	0	0	0	0
asparagales	xanthorrhoeaceae	aloe_ciliaris	EX	0	1	0	0	0	0	0	0	0	0	0	0
asparagales	xanthorrhoeaceae	aloe_saponaria	EX	0	1	0	0	0	0	0	0	0	0	0	0
asparagales	xanthorrhoeaceae	aloe_vera	EX	0	1	0	0	0	0	0	0	0	0	0	0
asparagales	xanthorrhoeaceae	hemerocallis_fulva	EX	0	1	0	0	0	0	0	0	0	0	0	0
asparagales	xanthorrhoeaceae	hemerocallis_lilioasphodelus	EX	0	0	0	1	0	0	0	0	0	0	0	0
asparagales	xanthorrhoeaceae	phormium_tenax	EX	0	1	0	0	0	0	0	0	0	0	0	0
asterales	asteraceae	abrotanella_linearifolia	NAT	0	0	0	0	1	1	0	0	0	0	0	0
asterales	asteraceae	ageratum_conyzoides	EX	0	0	0	1	0	0	0	0	0	0	0	0
asterales	asteraceae	amblyopappus_pusillus	EX	0	1	0	0	0	0	0	1	0	0	0	0
asterales	asteraceae	anthemis_arvensis	EX	0	1	0	0	0	0	0	0	0	0	0	0
asterales	asteraceae	anthemis_cotula	EX	0	1	0	0	0	0	0	0	0	0	0	0
asterales	asteraceae	arctotis_acaulis	EX	0	1	0	0	0	0	0	0	0	0	0	0
asterales	asteraceae	argyranthemum_frutescens	EX	0	1	0	0	0	0	0	0	0	0	0	0
asterales	asteraceae	artemisia_absinthium	EX	0	1	0	0	0	0	0	0	0	0	0	0
asterales	asteraceae	aster_sp1	EX	0	1	0	0	0	0	0	0	0	0	0	0
asterales	asteraceae	bahia_ambrosioides	EX	0	0	0	0	0	1	0	0	0	0	0	0
asterales	asteraceae	bellis_perennis	EX	0	1	0	0	0	0	0	0	0	0	0	0
asterales	asteraceae	bidens_aurea	EX	0	0	0	1	0	0	0	0	0	0	0	0
asterales	asteraceae	bidens_pilosa	EX	0	1	0	1	0	1	0	0	0	0	0	0
asterales	asteraceae	calendula_officinalis	EX	0	1	0	0	0	0	0	0	0	0	0	0
asterales	asteraceae	calyptocarpus_vialis	EX	0	0	0	1	0	0	0	0	0	0	0	0
asterales	asteraceae	carduus_pycnocephalus	EX	0	1	0	1	0	0	0	0	0	0	0	0
asterales	asteraceae	carthamus_lanatus	EX	0	1	0	0	0	1	0	0	0	0	0	0
asterales	asteraceae	centaurea_melitensis	EX	0	1	0	1	0	1	0	1	0	0	0	0
asterales	asteraceae	centaurodendron_dracaenoides	NAT	1	1	0	0	0	0	0	0	0	0	0	0
asterales	asteraceae	centaurodendron_palmiforme	NAT	1	1	0	0	0	0	0	0	0	0	0	0
asterales	asteraceae	chrysanthemum_x_morifolium	EX	0	1	0	0	0	0	0	0	0	0	0	0
asterales	asteraceae	cichorium_intybus	EX	0	1	0	1	0	1	0	0	0	0	0	0
asterales	asteraceae	cirsium_vulgare	EX	0	0	0	1	0	1	0	0	0	0	0	0
asterales	asteraceae	cosmos_bipinnatus	EX	0	1	0	0	0	0	0	0	0	0	0	0
asterales	asteraceae	cotula_australis	EX	0	1	0	1	0	1	0	1	0	0	0	1
asterales	asteraceae	cotula_coronopifolia	EX	0	1	0	0	0	0	0	1	0	0	0	1
asterales	asteraceae	crepis_capillaris	EX	0	1	0	1	0	0	0	0	0	0	0	0
asterales	asteraceae	cyanus_segetum	EX	0	0	0	1	0	0	0	0	0	0	0	0
asterales	asteraceae	cynara_cardunculus	EX	0	1	0	0	0	1	0	0	0	0	0	0
asterales	asteraceae	cynara_scolymus	EX	0	1	0	1	0	0	0	0	0	0	0	0
asterales	asteraceae	dahlia_excelsa	EX	0	1	0	0	0	0	0	0	0	0	0	0
asterales	asteraceae	dahlia_x_hortensis	EX	0	1	0	0	0	0	0	0	0	0	0	0
asterales	asteraceae	delairea_odorata	EX	0	1	0	0	0	0	0	0	0	0	0	0
asterales	asteraceae	dendroseris_berteroana	NAT	1	1	0	0	0	0	0	0	0	0	0	0
asterales	asteraceae	dendroseris_gigantea	NAT	0	0	0	0	1	1	0	0	0	0	0	0
asterales	asteraceae	dendroseris_litotalis	NAT	0	0	0	0	0	0	1	1	0	0	0	0
asterales	asteraceae	dendroseris_macrantha	NAT	1	1	0	0	0	0	0	0	0	0	0	0
asterales	asteraceae	dendroseris_macrophylla	NAT	0	0	0	0	1	1	0	0	0	0	0	0
asterales	asteraceae	dendroseris_marginata	NAT	1	1	0	0	0	0	0	0	0	0	0	0
asterales	asteraceae	dendroseris_micrantha	NAT	1	1	0	0	0	0	0	0	0	0	0	0
asterales	asteraceae	dendroseris_neriifolia	NAT	1	1	0	0	0	0	0	0	0	0	0	0
asterales	asteraceae	dendroseris_pinnata	NAT	1	1	0	0	0	0	0	0	0	0	0	0
asterales	asteraceae	dendroseris_pruinata	NAT	1	1	0	0	0	0	1	1	0	0	0	0
asterales	asteraceae	dendroseris_regia	NAT	0	0	0	0	1	1	0	0	0	0	0	0
asterales	asteraceae	erigeron_bonariensis	EX	0	1	0	1	0	1	0	1	0	0	0	0
asterales	asteraceae	erigeron_fernandezius	NAT	1	1	0	0	1	1	0	0	0	0	0	0
asterales	asteraceae	erigeron_ingae	NAT	0	0	0	0	1	1	0	0	0	0	0	0
asterales	asteraceae	erigeron_karvinskianus	EX	0	1	0	0	0	0	0	0	0	0	0	0
asterales	asteraceae	erigeron_luteoviridis	NAT	0	0	0	0	1	1	0	0	0	0	0	0
asterales	asteraceae	erigeron_rupicola	NAT	0	0	0	0	1	1	0	0	0	0	0	0
asterales	asteraceae	euryops_chrysanthemoides	EX	0	1	0	0	0	0	0	0	0	0	0	0
asterales	asteraceae	farfugium_japonicum	EX	0	1	0	0	0	0	0	0	0	0	0	0
asterales	asteraceae	felicia_amelloides	EX	0	1	0	0	0	0	0	0	0	0	0	0
asterales	asteraceae	galinsoga_parviflora	EX	0	1	0	1	0	1	0	0	0	0	0	0
asterales	asteraceae	gamochaeta_americana	EX	0	1	0	1	0	1	0	0	0	0	0	0
asterales	asteraceae	gamochaeta_fernandeziana	NAT	0	0	0	0	1	1	0	0	0	0	0	0
asterales	asteraceae	gamochaeta_purpurea	EX	0	0	0	1	0	0	0	0	0	0	0	0
asterales	asteraceae	gamochaeta_stachydifolia	EX	0	1	0	0	0	1	0	1	0	0	0	0
asterales	asteraceae	glebionis_coronaria	EX	0	1	0	0	0	0	0	0	0	0	0	0
asterales	asteraceae	gnaphalium_aldunateoides	EX	0	0	0	0	0	1	0	0	0	0	0	0
asterales	asteraceae	gnaphalium_cheiranthifolium	EX	0	1	0	0	0	1	0	1	0	0	0	0
asterales	asteraceae	helianthus_annuus	EX	0	1	0	1	0	0	0	0	0	0	0	0
asterales	asteraceae	helminthotheca_echioides	EX	0	0	0	1	0	0	0	0	0	0	0	0
asterales	asteraceae	hypochaeris_glabra	EX	0	1	0	1	0	1	0	1	0	0	0	0
asterales	asteraceae	hypochaeris_radicata	EX	0	1	0	1	0	1	0	1	0	0	0	0
asterales	asteraceae	lactuca_sativa	EX	0	1	0	1	0	1	0	0	0	0	0	0
asterales	asteraceae	lagenophora_hariotii	NAT	0	0	0	0	1	1	0	0	0	0	0	0
asterales	asteraceae	lapsana_communis	EX	0	1	0	0	0	1	0	0	0	0	0	0
asterales	asteraceae	leucanthemum_x_superbum	EX	0	1	0	0	0	0	0	0	0	0	0	0
asterales	asteraceae	lycapsus_tenuifolius	NAT	0	0	0	0	0	0	0	0	1	1	0	0
asterales	asteraceae	madia_sativa	EX	0	1	0	0	0	0	0	0	0	0	0	0
asterales	asteraceae	matricaria_chamomilla	EX	0	1	0	0	0	0	0	0	0	0	0	0
asterales	asteraceae	micropsis_nana	EX	0	1	0	0	0	0	0	0	0	0	0	0
asterales	asteraceae	osteospermum_ecklonis	EX	0	1	0	0	0	0	0	0	0	0	0	0
asterales	asteraceae	pericallis_hybrida	EX	0	1	0	0	0	0	0	0	0	0	0	0
asterales	asteraceae	petasites_fragrans	EX	0	1	0	0	0	0	0	0	0	0	0	0
asterales	asteraceae	robinsonia_berteroi	NAT	1	1	0	0	0	0	0	0	0	0	0	0
asterales	asteraceae	robinsonia_evenia	NAT	1	1	0	0	0	0	0	0	0	0	0	0
asterales	asteraceae	robinsonia_gayana	NAT	1	1	0	0	0	0	0	0	0	0	0	0
asterales	asteraceae	robinsonia_gracilis	NAT	1	1	0	0	0	0	0	0	0	0	0	0
asterales	asteraceae	robinsonia_macrocephala	NAT	1	0	0	0	0	0	0	0	0	0	0	0
asterales	asteraceae	robinsonia_masafuerae	NAT	0	0	0	0	1	1	0	0	0	0	0	0
asterales	asteraceae	robinsonia_saxatilis	NAT	1	1	0	0	0	0	0	0	0	0	0	0
asterales	asteraceae	robinsonia_thurifera	NAT	1	1	0	0	0	0	0	0	0	0	0	0
asterales	asteraceae	senecio_bicolor	EX	0	1	0	0	0	0	0	0	0	0	0	0
asterales	asteraceae	senecio_viravira	EX	0	1	0	0	0	0	0	0	0	0	0	0
asterales	asteraceae	senecio_vulgaris	EX	0	1	0	0	0	1	0	0	0	0	0	0
asterales	asteraceae	silybum_marianum	EX	0	1	0	0	0	1	0	1	0	0	0	0
asterales	asteraceae	solidago_chilensis	EX	0	1	0	0	0	0	0	0	0	0	0	0
asterales	asteraceae	soliva_sessilis	EX	0	1	0	0	0	0	0	0	0	0	0	0
asterales	asteraceae	soliva_stolonifera	EX	0	1	0	0	0	0	0	0	0	0	0	0
asterales	asteraceae	sonchus_asper	EX	0	1	0	1	0	0	0	0	0	0	0	1
asterales	asteraceae	sonchus_oleraceus	EX	0	1	0	1	0	1	0	1	0	1	0	0
asterales	asteraceae	sonchus_tenerrimus	EX	0	1	0	0	0	1	0	1	0	0	0	0
asterales	asteraceae	symphyotrichum _novae-angliae	EX	0	0	0	1	0	0	0	0	0	0	0	0
asterales	asteraceae	tagetes_erecta	EX	0	1	0	1	0	0	0	0	0	0	0	0
asterales	asteraceae	tanacetum_parthenium	EX	0	1	0	0	0	0	0	0	0	0	0	0
asterales	asteraceae	taraxacum_campylodes	EX	0	1	0	1	0	0	0	0	0	0	0	0
asterales	asteraceae	taraxacum_fernandezianum	NAT	1	1	0	0	1	1	0	0	0	0	0	0
asterales	asteraceae	taraxacum_spathulatum	NAT	1	1	0	0	0	0	0	0	0	0	0	0
asterales	asteraceae	thamnoseris_lacerata	NAT	0	0	0	0	0	0	0	0	1	1	1	1
asterales	asteraceae	tithonia_diversifolia	EX	0	0	0	1	0	0	0	0	0	0	0	0
asterales	asteraceae	xanthium_spinosum	EX	0	1	0	0	0	1	0	0	0	0	0	0
asterales	asteraceae	yunquea_tenzii	NAT	1	1	0	0	0	0	0	0	0	0	0	0
asterales	asteraceae	zinnia_violacea	EX	0	1	0	0	0	0	0	0	0	0	0	0
asterales	campanulaceae	campanula_rapunculoides	EX	0	1	0	0	0	0	0	0	0	0	0	0
asterales	campanulaceae	lobelia_anceps	NAT	1	1	0	0	1	1	0	0	0	0	0	0
asterales	campanulaceae	lobelia_erinus	EX	0	1	0	0	0	0	0	0	0	0	0	0
asterales	campanulaceae	lobelia_tupa	EX	0	1	0	0	0	0	0	0	0	0	0	0
asterales	campanulaceae	wahlenbergia_berteroi	NAT	1	1	0	0	0	0	1	1	0	0	0	0
asterales	campanulaceae	wahlenbergia_fernandeziana	NAT	1	1	0	0	0	0	0	0	0	0	0	0
asterales	campanulaceae	wahlenbergia_grahamiae	NAT	1	1	0	0	0	0	0	0	0	0	0	0
asterales	campanulaceae	wahlenbergia_masafuerae	NAT	0	0	0	0	1	1	0	0	0	0	0	0
asterales	campanulaceae	wahlenbergia_tuberosa	NAT	0	0	0	0	1	1	0	0	0	0	0	0
boraginales	boraginaceae	cordia_subcordata	EX	0	0	0	1	0	0	0	0	0	0	0	0
boraginales	boraginaceae	cynoglossum_creticum	EX	0	1	0	0	0	0	0	0	0	0	0	0
boraginales	boraginaceae	echium_vulgare	EX	0	1	0	0	0	0	0	0	0	0	0	0
boraginales	boraginaceae	heliotropium_arborescens	EX	0	0	0	1	0	0	0	0	0	0	0	0
boraginales	boraginaceae	myosotis_laxa	EX	0	1	0	0	0	0	0	0	0	0	0	0
boraginales	boraginaceae	myosotis_sylvatica	EX	0	1	0	0	0	0	0	0	0	0	0	0
boraginales	boraginaceae	nesocaryum_stylosum	NAT	0	0	0	0	0	0	0	0	1	1	0	0
boraginales	boraginaceae	selkirkia_berterii	NAT	1	1	0	0	0	0	0	0	0	0	0	0
brassicales	brassicaceae	brassica_napus	EX	0	1	0	0	0	1	0	1	0	0	0	0
brassicales	brassicaceae	brassica_nigra	EX	0	1	0	0	0	0	0	0	0	0	0	0
brassicales	brassicaceae	brassica_oleracea	EX	0	1	0	1	0	1	0	0	0	0	0	0
brassicales	brassicaceae	brassica_rapa	EX	0	1	0	0	0	0	0	0	0	0	0	0
brassicales	brassicaceae	capsella_bursa-pastoris	EX	0	1	0	1	0	0	0	0	0	0	0	0
brassicales	brassicaceae	cardamine_chenopodifolia	NAT	1	1	0	0	0	0	0	0	0	0	0	0
brassicales	brassicaceae	cardamine_flaccida	NAT	1	1	0	0	0	0	0	0	0	0	0	0
brassicales	brassicaceae	cardamine_hirsuta	EX	0	1	0	0	0	0	0	0	0	0	0	0
brassicales	brassicaceae	cardamine_kruesselii	NAT	0	0	0	0	1	1	0	0	0	0	0	0
brassicales	brassicaceae	hirschfeldia_incana	EX	0	1	0	1	0	0	0	0	0	0	0	0
brassicales	brassicaceae	lepidium_bonariense	EX	0	1	0	1	0	1	0	0	0	0	0	0
brassicales	brassicaceae	lepidium_didymum	EX	0	1	0	1	0	0	0	0	0	0	0	0
brassicales	brassicaceae	lepidium_horstii	NAT	0	0	0	0	0	0	0	0	1	1	0	0
brassicales	brassicaceae	lepidium_sativum	EX	0	0	0	1	0	0	0	0	0	0	0	0
brassicales	brassicaceae	lobularia_maritima	EX	0	1	0	0	0	0	0	0	0	0	0	0
brassicales	brassicaceae	matthiola_incana	EX	0	1	0	0	0	1	0	1	0	0	0	0
brassicales	brassicaceae	nasturtium_officinale	EX	0	1	0	0	0	1	0	0	0	0	0	0
brassicales	brassicaceae	raphanus_raphanistrum	EX	0	1	0	0	0	1	0	0	0	0	0	0
brassicales	brassicaceae	rapistrum_rugosum	EX	0	0	0	1	0	0	0	0	0	0	0	0
brassicales	brassicaceae	rorippa_sarmentosa	EX	0	0	0	1	0	0	0	0	0	0	0	0
brassicales	brassicaceae	sisymbrium_officinale	EX	0	1	0	0	0	0	0	0	0	0	0	0
brassicales	caricaceae	carica_papaya	EX	0	0	0	1	0	0	0	0	0	0	0	0
brassicales	caricaceae	vasconcellea_pubescens	EX	0	1	0	0	0	0	0	0	0	0	0	0
brassicales	tropaeolaceae	tropaeolum_majus	EX	0	1	0	1	0	1	0	0	0	0	0	0
canellales	winteraceae	drimys_confertifolia	NAT	1	1	0	0	1	1	0	0	0	0	0	0
caryophyllales	aizoaceae	carpobrotus_edulis	EX	0	1	0	0	0	1	0	0	0	0	0	0
caryophyllales	aizoaceae	lampranthus_blandus	EX	0	1	0	0	0	0	0	0	0	0	0	0
caryophyllales	aizoaceae	lampranthus_laxifolius	EX	0	1	0	0	0	0	0	0	0	0	0	0
caryophyllales	aizoaceae	lampranthus_multiradiatus	EX	0	1	0	1	0	0	0	0	0	0	0	0
caryophyllales	aizoaceae	sesuvium_portulacastrum	EX	0	0	0	1	0	0	0	0	0	0	0	0
caryophyllales	aizoaceae	tetragonia_macrocarpa	EX	0	0	0	0	0	0	0	0	0	1	0	0
caryophyllales	aizoaceae	tetragonia_microcarpa	NAT	0	0	0	0	0	0	0	0	0	0	1	1
caryophyllales	aizoaceae	tetragonia_tetragonioides	NAT	0	1	1	1	0	1	1	1	1	1	0	0
caryophyllales	amaranthaceae	alternanthera_sessilis	EX	0	0	0	1	0	0	0	0	0	0	0	0
caryophyllales	amaranthaceae	amaranthus_deflexus	EX	0	1	0	0	0	1	0	0	0	0	0	0
caryophyllales	amaranthaceae	amaranthus_hybridus	EX	0	1	0	0	0	0	0	0	0	0	0	0
caryophyllales	amaranthaceae	atriplex_chapinii	NAT	0	0	0	0	0	0	0	0	0	0	1	1
caryophyllales	amaranthaceae	atriplex_imbricata	NAT	0	0	0	0	0	0	0	0	1	1	0	0
caryophyllales	amaranthaceae	beta_vulgaris_maritima	EX	0	1	0	0	0	0	0	0	0	0	0	0
caryophyllales	amaranthaceae	chenopodium_album	EX	0	1	0	0	0	0	0	1	0	0	0	0
caryophyllales	amaranthaceae	chenopodium_crusoeanum	NAT	1	1	0	0	0	0	0	0	0	0	0	0
caryophyllales	amaranthaceae	chenopodium_glaucum	NAT	0	0	1	1	0	0	0	0	0	0	0	0
caryophyllales	amaranthaceae	chenopodium_murale	EX	0	1	0	0	0	1	0	1	0	1	0	1
caryophyllales	amaranthaceae	chenopodium_nesodendron	NAT	0	0	0	0	1	0	0	0	0	0	0	0
caryophyllales	amaranthaceae	chenopodium_sanctae-clarae	NAT	0	0	0	0	0	0	1	1	0	0	0	0
caryophyllales	amaranthaceae	chenopodium_sancti-ambrosii	NAT	0	0	0	0	0	0	0	0	1	1	0	0
caryophyllales	amaranthaceae	dysphania_ambrosioides	EX	0	1	0	1	0	1	0	0	0	0	0	1
caryophyllales	amaranthaceae	dysphania_multifidia	EX	0	1	0	0	0	1	0	0	0	0	0	0
caryophyllales	amaranthaceae	gomphrena_elegans	EX	0	1	0	0	0	0	0	0	0	0	0	0
caryophyllales	amaranthaceae	iresine_diffusa	EX	0	0	0	1	0	0	0	0	0	0	0	0
caryophyllales	amaranthaceae	maireana_brevifolia	EX	0	0	0	0	0	0	0	0	0	1	0	0
caryophyllales	amaranthaceae	sarcocornia_fruticosa	NAT	1	1	0	0	1	1	1	1	0	0	0	0
caryophyllales	amaranthaceae	suaeda_nesophila	NAT	0	0	0	0	0	0	0	0	1	1	1	1
caryophyllales	basellaceae	anredera_cordifolia	EX	0	1	0	1	0	0	0	0	0	0	0	0
caryophyllales	cactaceae	hylocereus_undatus	EX	0	1	0	0	0	0	0	0	0	0	0	0
caryophyllales	cactaceae	opuntia_ficus-indica	EX	0	1	0	0	0	0	0	0	0	0	0	0
caryophyllales	caryophyllaceae	cerastium_fontanum	EX	0	0	0	0	0	1	0	0	0	0	0	0
caryophyllales	caryophyllaceae	cerastium_glomeratum	EX	0	1	0	1	0	1	0	1	0	0	0	0
caryophyllales	caryophyllaceae	dianthus_barbatus	EX	0	1	0	0	0	0	0	0	0	0	0	0
caryophyllales	caryophyllaceae	dianthus_caryophyllus	EX	0	1	0	1	0	0	0	0	0	0	0	0
caryophyllales	caryophyllaceae	paronychia_franciscana	EX	0	1	0	0	0	1	0	0	0	0	0	0
caryophyllales	caryophyllaceae	polycarpon_tetraphyllum	EX	0	1	0	1	0	1	0	1	0	0	0	0
caryophyllales	caryophyllaceae	sagina_chilensis	EX	0	1	0	0	0	1	0	1	0	0	0	0
caryophyllales	caryophyllaceae	sanctambrosia_manicata	NAT	0	0	0	0	0	0	0	0	1	1	0	0
caryophyllales	caryophyllaceae	silene_coronaria	EX	0	1	0	0	0	0	0	0	0	0	0	0
caryophyllales	caryophyllaceae	silene_gallica	EX	0	1	0	0	0	1	0	1	0	0	0	0
caryophyllales	caryophyllaceae	spergularia_confertiflora	NAT	1	1	0	0	1	1	1	1	0	0	1	1
caryophyllales	caryophyllaceae	spergularia_massafuerana	NAT	0	0	0	0	1	1	0	0	0	0	0	0
caryophyllales	caryophyllaceae	spergularia_media	EX	0	0	0	0	0	0	0	0	0	1	0	0
caryophyllales	caryophyllaceae	spergularia_rubra	EX	0	1	0	0	0	1	0	0	0	0	0	0
caryophyllales	caryophyllaceae	stellaria_chilensis	EX	0	1	0	0	0	1	0	0	0	0	0	0
caryophyllales	caryophyllaceae	stellaria_media	EX	0	1	0	0	0	1	0	0	0	0	0	0
caryophyllales	didiereaceae	portulacaria_afra	EX	0	1	0	0	0	0	0	0	0	0	0	0
caryophyllales	frankeniaceae	frankenia_vidalii	NAT	0	0	0	0	0	0	0	0	1	1	1	1
caryophyllales	nyctaginaceae	boerhavia_diffusa	EX	0	0	0	1	0	0	0	0	0	0	0	0
caryophyllales	nyctaginaceae	bougainvillea_glabra	EX	0	1	0	0	0	0	0	0	0	0	0	0
caryophyllales	nyctaginaceae	bougainvillea_spectabilis	EX	0	0	0	1	0	0	0	0	0	0	0	0
caryophyllales	nyctaginaceae	mirabilis_jalapa	EX	0	1	0	1	0	0	0	0	0	0	0	0
caryophyllales	phytolaccaceae	phytolacca_dioica	EX	0	1	0	0	0	0	0	0	0	0	0	0
caryophyllales	plumbaginaceae	plumbago_auriculata	EX	0	0	0	1	0	0	0	0	0	0	0	0
caryophyllales	polygonaceae	coccoloba_uvifera	EX	0	0	0	1	0	0	0	0	0	0	0	0
caryophyllales	polygonaceae	persicaria_acuminatum	NAT	0	0	1	1	0	0	0	0	0	0	0	0
caryophyllales	polygonaceae	persicaria_hydropiperoides	EX	0	1	0	0	0	0	0	0	0	0	0	0
caryophyllales	polygonaceae	persicaria_lapathifolia	EX	0	1	0	0	0	0	0	0	0	0	0	0
caryophyllales	polygonaceae	polygonum_aviculare	EX	0	1	0	0	0	1	0	0	0	0	0	0
caryophyllales	polygonaceae	rheum_x_hybridum	EX	0	1	0	0	0	0	0	0	0	0	0	0
caryophyllales	polygonaceae	rumex_acetosella	EX	0	1	0	0	0	1	0	0	0	0	0	0
caryophyllales	polygonaceae	rumex_conglomeratus	EX	0	0	0	1	0	0	0	0	0	0	0	0
caryophyllales	polygonaceae	rumex_crispus	EX	0	1	0	0	0	1	0	0	0	0	0	0
caryophyllales	polygonaceae	rumex_foliosus	EX	0	1	0	0	0	1	0	1	0	0	0	0
caryophyllales	polygonaceae	rumex_pulcher	EX	0	0	0	0	0	1	0	0	0	0	0	0
caryophyllales	portulacaceae	calandrinia_monandra	EX	0	1	0	0	0	1	0	1	0	0	0	0
caryophyllales	portulacaceae	portulaca_oleracea	NAT	0	0	1	1	0	1	0	0	0	0	0	0
celastrales	celastraceae	maytenus_boaria	EX	0	1	0	0	0	0	0	0	0	0	0	0
commelinales	commelinaceae	commelina_diffusa	EX	0	0	0	1	0	0	0	0	0	0	0	0
commelinales	commelinaceae	tradescantia_fluminensis	EX	0	1	0	0	0	1	0	0	0	0	0	0
commelinales	commelinaceae	tradescantia_zebrina	EX	0	0	0	1	0	0	0	0	0	0	0	0
cornales	hydrangeaceae	hydrangea_macrophylla	EX	0	1	0	1	0	0	0	0	0	0	0	0
cornales	hydrangeaceae	philadelphus_pubescens	EX	0	1	0	0	0	0	0	0	0	0	0	0
cucurbitales	begoniaceae	begonia_cucullata	EX	0	1	0	0	0	0	0	0	0	0	0	0
cucurbitales	begoniaceae	begonia_fuchsioides	EX	0	1	0	0	0	0	0	0	0	0	0	0
cucurbitales	begoniaceae	begonia_x_albopicta	EX	0	1	0	0	0	0	0	0	0	0	0	0
cucurbitales	cucurbitaceae	citrullus_lanatus	EX	0	0	0	1	0	0	0	0	0	0	0	0
cucurbitales	cucurbitaceae	cucumis_melo	EX	0	0	0	1	0	0	0	0	0	0	0	0
cucurbitales	cucurbitaceae	cucumis_sativus	EX	0	1	0	1	0	0	0	0	0	0	0	0
cucurbitales	cucurbitaceae	cucurbita_ficifolia	EX	0	1	0	0	0	0	0	0	0	0	0	0
cucurbitales	cucurbitaceae	cucurbita_maxima	EX	0	1	0	0	0	0	0	0	0	0	0	0
cucurbitales	cucurbitaceae	cucurbita_pepo	EX	0	1	0	1	0	0	0	0	0	0	0	0
cucurbitales	cucurbitaceae	lagenaria_siceraria	EX	0	0	0	1	0	0	0	0	0	0	0	0
cucurbitales	cucurbitaceae	momordica_charantia	EX	0	0	0	1	0	0	0	0	0	0	0	0
cucurbitales	cucurbitaceae	sicyos_baderoa	NAT	0	0	0	0	0	0	0	0	1	1	0	0
dioscoreales	dioscoreaceae	dioscorea_alata	EX	0	0	0	1	0	0	0	0	0	0	0	0
dioscoreales	dioscoreaceae	tacca_leontopetaloides	EX	0	0	0	1	0	0	0	0	0	0	0	0
dipsacales	adoxaceae	sambucus_canadensis	EX	0	1	0	1	0	0	0	0	0	0	0	0
dipsacales	caprifoliaceae	abelia_x_grandiflora	EX	0	0	0	1	0	0	0	0	0	0	0	0
dipsacales	caprifoliaceae	centranthus_ruber	EX	0	1	0	0	0	0	0	0	0	0	0	0
dipsacales	caprifoliaceae	dipsacus_sativus	EX	0	1	0	0	0	0	0	0	0	0	0	0
dipsacales	caprifoliaceae	lonicera_japonica	EX	0	1	0	0	0	0	0	0	0	0	0	0
dipsacales	caprifoliaceae	scabiosa_atropurpurea	EX	0	1	0	0	0	0	0	0	0	0	0	0
dipsacales	caprifoliaceae	viburnum_opulus	EX	0	1	0	0	0	0	0	0	0	0	0	0
ericales	actinidiaceae	actinidia_deliciosa	EX	0	1	0	0	0	0	0	0	0	0	0	0
ericales	balsaminaceae	impatiens_sodenii	EX	0	1	0	0	0	0	0	0	0	0	0	0
ericales	balsaminaceae	impatiens_walleriana	EX	0	1	0	0	0	0	0	0	0	0	0	0
ericales	ebenaceae	diospyros_virginiana	EX	0	0	0	1	0	0	0	0	0	0	0	0
ericales	ericaceae	empetrum_rubrum	NAT	0	0	0	0	1	0	0	0	0	0	0	0
ericales	ericaceae	gaultheria_racemulosa	NAT	1	1	0	0	1	1	0	0	0	0	0	0
ericales	ericaceae	rhododendron_sp1	EX	0	1	0	0	0	0	0	0	0	0	0	0
ericales	ericaceae	vaccinium_sp1	EX	0	0	0	1	0	0	0	0	0	0	0	0
ericales	polemoniaceae	gilia_valdiviensis	EX	0	0	0	0	0	1	0	0	0	0	0	0
ericales	polemoniaceae	microsteris_gracilis	EX	0	1	0	0	0	0	0	0	0	0	0	0
ericales	primulaceae	anagallis_arvensis	EX	0	1	0	1	0	1	0	0	0	0	0	0
ericales	primulaceae	primula_vulgaris	EX	0	1	0	0	0	0	0	0	0	0	0	0
ericales	primulaceae	primula_x_polyantha	EX	0	1	0	0	0	0	0	0	0	0	0	0
ericales	primulaceae	samolus_repens	NAT	0	0	1	0	0	0	0	0	0	0	0	0
ericales	sapotaceae	mimusops_coriacea	EX	0	0	0	1	0	0	0	0	0	0	0	0
ericales	sapotaceae	pouteria_lucuma	EX	0	0	0	1	0	0	0	0	0	0	0	0
ericales	theaceae	camellia_japonica	EX	0	1	0	0	0	0	0	0	0	0	0	0
escalloniales	escalloniaceae	escallonia_callcottiae	NAT	1	1	0	0	0	0	0	0	0	0	0	0
fabales	fabaceae	acacia_auriculiformis	EX	0	0	0	1	0	0	0	0	0	0	0	0
fabales	fabaceae	acacia_dealbata	EX	0	1	0	1	0	1	0	0	0	0	0	0
fabales	fabaceae	acacia_decurrens	EX	0	0	0	1	0	0	0	0	0	0	0	0
fabales	fabaceae	acacia_farnesiana	EX	0	0	0	1	0	0	0	0	0	0	0	0
fabales	fabaceae	acacia_karroo	EX	0	0	0	1	0	0	0	0	0	0	0	0
fabales	fabaceae	acacia_koa	EX	0	0	0	1	0	0	0	0	0	0	0	0
fabales	fabaceae	acacia_macracantha	EX	0	0	0	1	0	0	0	0	0	0	0	0
fabales	fabaceae	acacia_mearnsii	EX	0	0	0	1	0	0	0	0	0	0	0	0
fabales	fabaceae	acacia_melanoxylon	EX	0	1	0	1	0	1	0	0	0	0	0	0
fabales	fabaceae	acacia_neriifolia	EX	0	0	0	1	0	0	0	0	0	0	0	0
fabales	fabaceae	acacia_pendula	EX	0	0	0	1	0	0	0	0	0	0	0	0
fabales	fabaceae	acacia_retinodes	EX	0	0	0	1	0	0	0	0	0	0	0	0
fabales	fabaceae	acacia_saligna	EX	0	0	0	1	0	0	0	0	0	0	0	0
fabales	fabaceae	acacia_simsii	EX	0	0	0	1	0	0	0	0	0	0	0	0
fabales	fabaceae	albizia_lebbeck	EX	0	0	0	1	0	0	0	0	0	0	0	0
fabales	fabaceae	albizia_saman	EX	0	1	0	1	0	0	0	0	0	0	0	0
fabales	fabaceae	bauhinia_forficata_subsp_pruinosa	EX	0	1	0	0	0	0	0	0	0	0	0	0
fabales	fabaceae	caesalpinia_bonduc	EX	0	0	0	1	0	0	0	0	0	0	0	0
fabales	fabaceae	caesalpinia_globulorum	NAT	0	0	1	0	0	0	0	0	0	0	0	0
fabales	fabaceae	calliandra_calothyrsus	EX	0	0	0	1	0	0	0	0	0	0	0	0
fabales	fabaceae	ceratonia_siliqua	EX	0	0	0	1	0	0	0	0	0	0	0	0
fabales	fabaceae	cercis_siliquastrum	EX	0	0	0	1	0	0	0	0	0	0	0	0
fabales	fabaceae	crotalaria_grahamiana	EX	0	0	0	1	0	0	0	0	0	0	0	0
fabales	fabaceae	crotalaria_pallida	EX	0	0	0	1	0	0	0	0	0	0	0	0
fabales	fabaceae	crotalaria_trichotoma	EX	0	0	0	1	0	0	0	0	0	0	0	0
fabales	fabaceae	cytisus_proliferus	EX	0	0	0	1	0	0	0	0	0	0	0	0
fabales	fabaceae	cytisus_scoparius	EX	0	1	0	0	0	0	0	0	0	0	0	0
fabales	fabaceae	delonix_regia	EX	0	0	0	1	0	0	0	0	0	0	0	0
fabales	fabaceae	desmodium_incanum	EX	0	0	0	1	0	0	0	0	0	0	0	0
fabales	fabaceae	erythrina_caffra	EX	0	0	0	1	0	0	0	0	0	0	0	0
fabales	fabaceae	falcataria_moluccana	EX	0	0	0	1	0	0	0	0	0	0	0	0
fabales	fabaceae	galega_officinalis	EX	0	1	0	0	0	1	0	0	0	0	0	0
fabales	fabaceae	genista_monspessulana	EX	0	1	0	0	0	0	0	0	0	0	0	0
fabales	fabaceae	gleditsia_triacanthos	EX	0	0	0	1	0	0	0	0	0	0	0	0
fabales	fabaceae	gliricidia_sepium	EX	0	0	0	1	0	0	0	0	0	0	0	0
fabales	fabaceae	indigofera_suffruticosa	EX	0	0	0	1	0	0	0	0	0	0	0	0
fabales	fabaceae	inga_feuilleei	EX	0	0	0	1	0	0	0	0	0	0	0	0
fabales	fabaceae	lablab_purpureus	EX	0	0	0	1	0	0	0	0	0	0	0	0
fabales	fabaceae	laburnum_anagyroides	EX	0	0	0	1	0	0	0	0	0	0	0	0
fabales	fabaceae	lathyrus_latifolius	EX	0	1	0	0	0	0	0	0	0	0	0	0
fabales	fabaceae	lathyrus_odoratus	EX	0	1	0	1	0	0	0	0	0	0	0	0
fabales	fabaceae	lathyrus_tingitanus	EX	0	1	0	0	0	0	0	0	0	0	0	0
fabales	fabaceae	leucaena_leucocephala	EX	0	0	0	1	0	0	0	0	0	0	0	0
fabales	fabaceae	lotus_pedunculatus	EX	0	0	0	1	0	0	0	0	0	0	0	0
fabales	fabaceae	macroptilium_lathyroides	EX	0	0	0	1	0	0	0	0	0	0	0	0
fabales	fabaceae	medicago_arabica	EX	0	1	0	0	0	1	0	0	0	0	0	0
fabales	fabaceae	medicago_lupulina	EX	0	1	0	1	0	0	0	0	0	0	0	0
fabales	fabaceae	medicago_polymorpha	EX	0	1	0	1	0	1	0	1	0	0	0	0
fabales	fabaceae	medicago_sativa	EX	0	1	0	1	0	1	0	0	0	0	0	0
fabales	fabaceae	melilotus_indicus	EX	0	1	0	1	0	1	0	1	0	0	0	0
fabales	fabaceae	mimosa_scabrella	EX	0	0	0	1	0	0	0	0	0	0	0	0
fabales	fabaceae	mucuna_sp1	EX	0	0	0	1	0	0	0	0	0	0	0	0
fabales	fabaceae	paraserianthes_lophantha	EX	0	0	0	1	0	0	0	0	0	0	0	0
fabales	fabaceae	parkinsonia_aculeata	EX	0	0	0	1	0	0	0	0	0	0	0	0
fabales	fabaceae	phaseolus_coccineus	EX	0	1	0	0	0	0	0	0	0	0	0	0
fabales	fabaceae	phaseolus_vulgaris	EX	0	1	0	1	0	0	0	0	0	0	0	0
fabales	fabaceae	pisum_sativum	EX	0	1	0	0	0	0	0	0	0	0	0	0
fabales	fabaceae	pithecellobium_dulce	EX	0	0	0	1	0	0	0	0	0	0	0	0
fabales	fabaceae	robinia_pseudoacacia	EX	0	1	0	1	0	0	0	0	0	0	0	0
fabales	fabaceae	sesbania_grandiflora	EX	0	0	0	1	0	0	0	0	0	0	0	0
fabales	fabaceae	sesbania_sesban	EX	0	0	0	1	0	0	0	0	0	0	0	0
fabales	fabaceae	sophora_fernandeziana	NAT	1	1	0	0	0	0	0	0	0	0	0	0
fabales	fabaceae	sophora_fernandeziana_var_reedeana	NAT	1	1	0	0	0	0	0	0	0	0	0	0
fabales	fabaceae	sophora_masafuerana	NAT	0	0	0	0	1	1	0	0	0	0	0	0
fabales	fabaceae	sophora_toromiro	NAT	0	0	1	0	0	0	0	0	0	0	0	0
fabales	fabaceae	tephrosia_candida	EX	0	0	0	1	0	0	0	0	0	0	0	0
fabales	fabaceae	tipuana_tipu	EX	0	0	0	1	0	0	0	0	0	0	0	0
fabales	fabaceae	trifolium_dubium	EX	0	0	0	0	0	1	0	0	0	0	0	0
fabales	fabaceae	trifolium_glomeratum	EX	0	1	0	0	0	0	0	0	0	0	0	0
fabales	fabaceae	trifolium_pratense	EX	0	1	0	1	0	0	0	0	0	0	0	0
fabales	fabaceae	trifolium_repens	EX	0	1	0	1	0	1	0	0	0	0	0	0
fabales	fabaceae	trifolium_suffocatum	EX	0	1	0	0	0	0	0	0	0	0	0	0
fabales	fabaceae	ulex_europaeus	EX	0	0	0	1	0	0	0	0	0	0	0	0
fabales	fabaceae	vicia_faba	EX	0	1	0	0	0	1	0	0	0	0	0	0
fabales	fabaceae	vicia_sativa	EX	0	1	0	0	0	0	0	0	0	0	0	0
fagales	casuarinaceae	casuarina_equisetifolia	EX	0	0	0	1	0	0	0	0	0	0	0	0
fagales	fagaceae	castanea_sativa	EX	0	1	0	0	0	0	0	0	0	0	0	0
fagales	fagaceae	quercus_robur	EX	0	1	0	1	0	0	0	0	0	0	0	0
fagales	fagaceae	quercus_suber	EX	0	0	0	1	0	0	0	0	0	0	0	0
fagales	juglandaceae	juglans_regia	EX	0	1	0	0	0	0	0	0	0	0	0	0
gentianales	apocynaceae	asclepias_curassavica	EX	0	0	0	1	0	0	0	0	0	0	0	0
gentianales	apocynaceae	cascabela_thevetia	EX	0	0	0	1	0	0	0	0	0	0	0	0
gentianales	apocynaceae	catharanthus_roseus	EX	0	0	0	1	0	0	0	0	0	0	0	0
gentianales	apocynaceae	nerium_oleander	EX	0	1	0	1	0	0	0	0	0	0	0	0
gentianales	apocynaceae	plumeria_rubra	EX	0	0	0	1	0	0	0	0	0	0	0	0
gentianales	apocynaceae	vinca_major	EX	0	1	0	0	0	0	0	0	0	0	0	0
gentianales	gentianaceae	centaurium_cachanlahuen	EX	0	1	0	0	0	0	0	1	0	0	0	0
gentianales	gentianaceae	centaurium_spicatum	NAT	0	0	1	1	0	0	0	0	0	0	0	0
gentianales	rubiaceae	coffea_arabica	EX	0	0	0	1	0	0	0	0	0	0	0	0
gentianales	rubiaceae	coprosma_oliveri	NAT	1	1	0	0	0	0	0	0	0	0	0	0
gentianales	rubiaceae	coprosma_pyrifolia	NAT	1	1	0	0	1	1	0	0	0	0	0	0
gentianales	rubiaceae	galium_aparine	EX	0	1	0	0	0	1	0	0	0	0	0	0
gentianales	rubiaceae	galium_masafueranum	NAT	0	0	0	0	1	1	0	0	0	0	0	0
gentianales	rubiaceae	morinda_citrifolia	EX	0	0	0	1	0	0	0	0	0	0	0	0
gentianales	rubiaceae	nertera_granadensis	NAT	0	0	0	0	1	1	0	0	0	0	0	0
gentianales	rubiaceae	oldenlandia_salzmannii	NAT	1	1	0	0	0	0	0	0	0	0	0	0
gentianales	rubiaceae	psydrax_odorata	NAT	0	0	1	0	0	0	0	0	0	0	0	0
gentianales	rubiaceae	sherardia_arvenis	EX	0	1	0	0	0	0	0	1	0	0	0	0
geraniales	geraniaceae	erodium_cicutarium	EX	0	1	0	0	0	1	0	1	0	0	0	0
geraniales	geraniaceae	erodium_moschatum	EX	0	1	0	0	0	0	0	0	0	0	0	0
geraniales	geraniaceae	geranium_dissectum	EX	0	1	0	0	0	0	0	0	0	0	0	0
geraniales	geraniaceae	geranium_pusillum	EX	0	1	0	0	0	1	0	1	0	0	0	0
geraniales	geraniaceae	geranium_robertianum	EX	0	1	0	0	0	0	0	0	0	0	0	0
geraniales	geraniaceae	pelargonium_domesticum	EX	0	1	0	0	0	0	0	0	0	0	0	0
geraniales	geraniaceae	pelargonium_graveolens	EX	0	1	0	0	0	0	0	0	0	0	0	0
geraniales	geraniaceae	pelargonium_peltatum	EX	0	1	0	0	0	0	0	0	0	0	0	0
geraniales	geraniaceae	pelargonium_x_hortorum	EX	0	1	0	0	0	0	0	0	0	0	0	0
geraniales	geraniaceae	pelargonium_zonale	EX	0	0	0	1	0	0	0	0	0	0	0	0
gunnerales	gunneraceae	gunnera_bracteata	NAT	1	1	0	0	0	0	0	0	0	0	0	0
gunnerales	gunneraceae	gunnera_masafuerae	NAT	0	0	0	0	1	1	0	0	0	0	0	0
gunnerales	gunneraceae	gunnera_peltata	NAT	1	1	0	0	0	0	0	0	0	0	0	0
lamiales	acanthaceae	acanthus_mollis	EX	0	1	0	0	0	0	0	0	0	0	0	0
lamiales	acanthaceae	barleria_cristata	EX	0	0	0	1	0	0	0	0	0	0	0	0
lamiales	acanthaceae	hemigraphis_reptans	EX	0	0	0	1	0	0	0	0	0	0	0	0
lamiales	acanthaceae	justicia_magnifica	EX	0	1	0	0	0	0	0	0	0	0	0	0
lamiales	acanthaceae	odontonema_callistachyum	EX	0	0	0	1	0	0	0	0	0	0	0	0
lamiales	acanthaceae	sanchezia_speciosa	EX	0	0	0	1	0	0	0	0	0	0	0	0
lamiales	acanthaceae	thunbergia_alata	EX	0	0	0	1	0	0	0	0	0	0	0	0
lamiales	bignoniaceae	jacaranda_mimosifolia	EX	0	1	0	0	0	0	0	0	0	0	0	0
lamiales	bignoniaceae	podranea_ricasoliana	EX	0	1	0	0	0	0	0	0	0	0	0	0
lamiales	lamiaceae	ajuga_reptans	EX	0	1	0	0	0	0	0	0	0	0	0	0
lamiales	lamiaceae	cuminia_eriantha	NAT	1	1	0	0	0	0	0	0	0	0	0	0
lamiales	lamiaceae	cuminia_eriantha_var_fernandezia	NAT	1	1	0	0	0	0	0	0	0	0	0	0
lamiales	lamiaceae	lavandula_angustifolia	EX	0	1	0	0	0	0	0	0	0	0	0	0
lamiales	lamiaceae	marrubium_vulgare	EX	0	1	0	1	0	1	0	1	0	0	0	0
lamiales	lamiaceae	melissa_officinalis	EX	0	1	0	0	0	1	0	0	0	0	0	0
lamiales	lamiaceae	mentha_aquatica	EX	0	1	0	0	0	0	0	0	0	0	0	0
lamiales	lamiaceae	mentha_pulegium	EX	0	1	0	0	0	1	0	0	0	0	0	0
lamiales	lamiaceae	mentha_suaveolens	EX	0	1	0	0	0	0	0	0	0	0	0	0
lamiales	lamiaceae	ocimum_basilicum	EX	0	0	0	1	0	0	0	0	0	0	0	0
lamiales	lamiaceae	ocimum_gratissimum	EX	0	0	0	1	0	0	0	0	0	0	0	0
lamiales	lamiaceae	origanum_majorana	EX	0	1	0	0	0	1	0	0	0	0	0	0
lamiales	lamiaceae	plectranthus_fruticosus	EX	0	1	0	0	0	0	0	0	0	0	0	0
lamiales	lamiaceae	plectranthus_scutellarioides	EX	0	0	0	1	0	0	0	0	0	0	0	0
lamiales	lamiaceae	premna_serratifolia	NAT	0	0	1	0	0	0	0	0	0	0	0	0
lamiales	lamiaceae	prunella_vulgaris	EX	0	1	0	0	0	0	0	0	0	0	0	0
lamiales	lamiaceae	rosmarinus_officinalis	EX	0	1	0	0	0	0	0	0	0	0	0	0
lamiales	lamiaceae	salvia_coccinea	EX	0	0	0	1	0	0	0	0	0	0	0	0
lamiales	lamiaceae	salvia_involucrata	EX	0	1	0	0	0	0	0	0	0	0	0	0
lamiales	lamiaceae	salvia_leucantha	EX	0	1	0	0	0	0	0	0	0	0	0	0
lamiales	lamiaceae	salvia_microphylla	EX	0	1	0	0	0	0	0	0	0	0	0	0
lamiales	lamiaceae	salvia_officinalis	EX	0	1	0	0	0	0	0	0	0	0	0	0
lamiales	lamiaceae	stachys_arvenis	EX	0	1	0	1	0	0	0	0	0	0	0	0
lamiales	lamiaceae	thymus_serpyllum	EX	0	0	0	1	0	0	0	0	0	0	0	0
lamiales	lamiaceae	thymus_vulgaris	EX	0	1	0	0	0	0	0	0	0	0	0	0
lamiales	oleaceae	fraxinus_ornus	EX	0	1	0	0	0	0	0	0	0	0	0	0
lamiales	oleaceae	jasminum_mesnyi	EX	0	1	0	0	0	0	0	0	0	0	0	0
lamiales	oleaceae	ligustrum_ovalifolium	EX	0	1	0	0	0	0	0	0	0	0	0	0
lamiales	oleaceae	olea_europea	EX	0	1	0	1	0	0	0	0	0	0	0	0
lamiales	orobanchaceae	euphrasia_formosissima	NAT	0	0	0	0	1	1	0	0	0	0	0	0
lamiales	paulowniaceae	paulownia_tomentosa	EX	0	0	0	1	0	0	0	0	0	0	0	0
lamiales	phrymaceae	mimulus_glabratus	NAT	1	1	0	0	1	1	0	0	0	0	0	0
lamiales	plantaginaceae	antirrhinum_majus	EX	0	1	0	1	0	0	0	0	0	0	0	0
lamiales	plantaginaceae	callitriche_lechleri	EX	0	1	0	0	0	0	0	0	0	0	0	0
lamiales	plantaginaceae	cymbalaria_muralis	EX	0	1	0	0	0	0	0	0	0	0	0	0
lamiales	plantaginaceae	digitalis_purpurea	EX	0	0	0	0	0	1	0	0	0	0	0	0
lamiales	plantaginaceae	hebe_andersonii	EX	0	1	0	0	0	0	0	0	0	0	0	0
lamiales	plantaginaceae	hebe_franciscana	EX	0	1	0	0	0	0	0	0	0	0	0	0
lamiales	plantaginaceae	kickxia_elatine	EX	0	0	0	0	0	1	0	0	0	0	0	0
lamiales	plantaginaceae	plantago_australis	NAT	1	1	0	0	0	0	0	0	0	0	0	0
lamiales	plantaginaceae	plantago_fernandezia	NAT	1	1	0	0	0	0	0	0	0	0	0	0
lamiales	plantaginaceae	plantago_firma	NAT	1	1	0	0	0	0	1	1	0	0	0	0
lamiales	plantaginaceae	plantago_lanceolata	EX	0	1	0	1	0	1	0	0	0	0	0	0
lamiales	plantaginaceae	plantago_lundborgii	NAT	0	0	0	0	0	0	0	0	1	1	0	0
lamiales	plantaginaceae	plantago_major	EX	0	1	0	1	0	1	0	0	0	0	0	0
lamiales	scrophulariaceae	buddleja_globosa	EX	0	1	0	0	0	0	0	0	0	0	0	0
lamiales	scrophulariaceae	myoporum_laetum	EX	0	1	0	0	0	0	0	0	0	0	0	0
lamiales	scrophulariaceae	verbascum_thapsus	EX	0	0	0	0	0	1	0	0	0	0	0	0
lamiales	scrophulariaceae	verbascum_virgatum	EX	0	1	0	1	0	1	0	0	0	0	0	0
lamiales	scrophulariaceae	veronica_anagallis-aquatica	EX	0	1	0	0	0	0	0	0	0	0	0	0
lamiales	scrophulariaceae	veronica_arvenis	EX	0	1	0	1	0	0	0	0	0	0	0	0
lamiales	scrophulariaceae	veronica_persica	EX	0	1	0	0	0	1	0	0	0	0	0	0
lamiales	verbenaceae	aloysia_salviifolia	EX	0	1	0	0	0	0	0	0	0	0	0	0
lamiales	verbenaceae	lantana_camara	EX	0	1	0	1	0	0	0	0	0	0	0	0
lamiales	verbenaceae	rhaphithamnus_venustus	NAT	1	1	0	0	1	1	0	0	0	0	0	0
lamiales	verbenaceae	stachytarpheta_cayennensis	EX	0	0	0	1	0	0	0	0	0	0	0	0
lamiales	verbenaceae	verbena_bonariensis	EX	0	0	0	1	0	0	0	0	0	0	0	0
lamiales	verbenaceae	verbena_litoralis	EX	0	1	0	1	0	1	0	0	0	0	0	0
laurales	lauraceae	cryptocarya_alba	EX	0	1	0	0	0	0	0	0	0	0	0	0
laurales	lauraceae	laurus_nobilis	EX	0	1	0	0	0	0	0	0	0	0	0	0
laurales	lauraceae	persea_americana	EX	0	1	0	1	0	0	0	0	0	0	0	0
laurales	monimiaceae	peumus_boldus	EX	0	1	0	0	0	0	0	0	0	0	0	0
liliales	liliaceae	lilium_longiflorum	EX	0	1	0	1	0	0	0	0	0	0	0	0
magnoliales	annonaceae	annona_cherimola	EX	0	1	0	1	0	0	0	0	0	0	0	0
magnoliales	annonaceae	annona_muricata	EX	0	0	0	1	0	0	0	0	0	0	0	0
magnoliales	magnoliaceae	magnolia_grandiflora	EX	0	1	0	0	0	0	0	0	0	0	0	0
magnoliales	magnoliaceae	magnolia_liliiflora	EX	0	1	0	0	0	0	0	0	0	0	0	0
malpighiales	euphorbiaceae	acalypha_hispida	EX	0	0	0	1	0	0	0	0	0	0	0	0
malpighiales	euphorbiaceae	aleurites_moluccanus	EX	0	0	0	1	0	0	0	0	0	0	0	0
malpighiales	euphorbiaceae	codiaeum_variegatum	EX	0	0	0	1	0	0	0	0	0	0	0	0
malpighiales	euphorbiaceae	dysopsis_hirsuta	NAT	1	1	0	0	0	0	0	0	0	0	0	0
malpighiales	euphorbiaceae	euphorbia_helioscopia	EX	0	1	0	0	0	0	0	0	0	0	0	0
malpighiales	euphorbiaceae	euphorbia_hirta	EX	0	0	0	1	0	0	0	0	0	0	0	0
malpighiales	euphorbiaceae	euphorbia_hypericifolia	EX	0	0	0	1	0	0	0	0	0	0	0	0
malpighiales	euphorbiaceae	euphorbia_lathyris	EX	0	1	0	0	0	0	0	0	0	0	0	0
malpighiales	euphorbiaceae	euphorbia_milii	EX	0	1	0	0	0	0	0	0	0	0	0	0
malpighiales	euphorbiaceae	euphorbia_peplus	EX	0	1	0	1	0	1	0	0	0	0	0	0
malpighiales	euphorbiaceae	euphorbia_pulcherrima	EX	0	1	0	1	0	0	0	0	0	0	0	0
malpighiales	euphorbiaceae	euphorbia_serpens	EX	0	0	0	1	0	0	0	0	0	0	0	0
malpighiales	euphorbiaceae	macaranga_sp1	NAT	0	0	1	0	0	0	0	0	0	0	0	0
malpighiales	euphorbiaceae	manihot_esculenta	EX	0	0	0	1	0	0	0	0	0	0	0	0
malpighiales	euphorbiaceae	ricinus_communis	EX	0	1	0	1	0	1	0	0	0	0	0	0
malpighiales	hypericaceae	hypericum_calycinum	EX	0	1	0	0	0	0	0	0	0	0	0	0
malpighiales	hypericaceae	hypericum_perforatum	EX	0	1	0	0	0	1	0	0	0	0	0	0
malpighiales	linaceae	linum_perenne	EX	0	1	0	0	0	0	0	0	0	0	0	0
malpighiales	linaceae	linum_usitatissimum	EX	0	1	0	0	0	0	0	0	0	0	0	0
malpighiales	passifloraceae	passiflora_caerulea	EX	0	1	0	0	0	0	0	0	0	0	0	0
malpighiales	passifloraceae	passiflora_edulis	EX	0	0	0	1	0	0	0	0	0	0	0	0
malpighiales	passifloraceae	passiflora_maliformis	EX	0	0	0	1	0	0	0	0	0	0	0	0
malpighiales	passifloraceae	turnera_ulmifolia	EX	0	0	0	1	0	0	0	0	0	0	0	0
malpighiales	phyllanthaceae	antidesma_bunius	EX	0	0	0	1	0	0	0	0	0	0	0	0
malpighiales	salicaceae	azara_serrata	NAT	1	1	0	0	0	0	0	0	0	0	0	0
malpighiales	salicaceae	populus_nigra	EX	0	1	0	0	0	0	0	0	0	0	0	0
malpighiales	salicaceae	populus_sp1	EX	0	1	0	0	0	0	0	0	0	0	0	0
malpighiales	salicaceae	salix_babylonica	EX	0	1	0	0	0	1	0	0	0	0	0	0
malpighiales	salicaceae	salix_caprea	EX	0	1	0	0	0	0	0	0	0	0	0	0
malpighiales	salicaceae	xylosma_suaveolens	NAT	0	0	1	0	0	0	0	0	0	0	0	0
malpighiales	violaceae	viola_odorata	EX	0	1	0	0	0	0	0	0	0	0	0	0
malvales	malvaceae	abutilon_grandifolium	EX	0	0	0	1	0	0	0	0	0	0	0	0
malvales	malvaceae	abutilon_pictum	EX	0	1	0	0	0	0	0	0	0	0	0	0
malvales	malvaceae	alcea_rosea	EX	0	1	0	1	0	0	0	0	0	0	0	0
malvales	malvaceae	anoda_cristata	EX	0	1	0	0	0	0	0	0	0	0	0	0
malvales	malvaceae	cristaria_insularis	NAT	0	0	0	0	0	0	0	0	1	1	1	1
malvales	malvaceae	cristaria_insularis_var_johowii	NAT	0	0	0	0	0	0	0	0	1	1	0	0
malvales	malvaceae	fuertesimalva_peruviana	NAT	0	0	0	0	0	0	0	0	1	1	0	0
malvales	malvaceae	gossypium_barbadense	EX	0	0	0	1	0	0	0	0	0	0	0	0
malvales	malvaceae	hibiscadelphus_sp1	EX	0	0	0	1	0	0	0	0	0	0	0	0
malvales	malvaceae	hibiscus_rosa-sinensis	EX	0	1	0	1	0	0	0	0	0	0	0	0
malvales	malvaceae	hibiscus_tilliaceus	EX	0	0	0	1	0	0	0	0	0	0	0	0
malvales	malvaceae	malva_arborea	EX	0	1	0	0	0	0	0	0	0	0	0	0
malvales	malvaceae	malva_assurgentiflora	EX	0	0	0	0	0	0	0	0	0	0	0	1
malvales	malvaceae	malva_nicaeensis	EX	0	1	0	0	0	0	0	0	0	0	0	0
malvales	malvaceae	malva_parviflora	EX	0	1	0	1	0	0	0	1	0	1	0	0
malvales	malvaceae	malvastrum_coromandelianum	EX	0	0	0	1	0	0	0	0	0	0	0	0
malvales	malvaceae	malvaviscus_arboreus	EX	0	0	0	1	0	0	0	0	0	0	0	0
malvales	malvaceae	modiola_caroliniana	EX	0	1	0	0	0	1	0	0	0	0	0	0
malvales	malvaceae	pachira_aquatica	EX	0	0	0	1	0	0	0	0	0	0	0	0
malvales	malvaceae	sida_rhombifolia	EX	0	0	0	1	0	0	0	0	0	0	0	0
malvales	malvaceae	sidastrum_paniculatum	EX	0	0	0	1	0	0	0	0	0	0	0	0
malvales	malvaceae	sparmannia_africana	EX	0	1	0	0	0	0	0	0	0	0	0	0
malvales	malvaceae	thespesia_populnea	NAT	0	0	1	1	0	0	0	0	0	0	0	0
malvales	malvaceae	triumfetta_semitriloba	NAT	0	0	1	1	0	0	0	0	0	0	0	0
malvales	malvaceae	waltheria_indica	EX	0	0	0	1	0	0	0	0	0	0	0	0
myrtales	combretaceae	terminalia_catappa	EX	0	0	0	1	0	0	0	0	0	0	0	0
myrtales	lythraceae	cuphea_ignea	EX	0	1	0	0	0	0	0	0	0	0	0	0
myrtales	lythraceae	lagerstroemia_indica	EX	0	1	0	0	0	0	0	0	0	0	0	0
myrtales	lythraceae	lythrum_hyssopifolia	EX	0	1	0	0	0	1	0	0	0	0	0	0
myrtales	lythraceae	punica_granatum	EX	0	1	0	0	0	0	0	0	0	0	0	0
myrtales	myrtaceae	corymbia_citriodora	EX	0	0	0	1	0	0	0	0	0	0	0	0
myrtales	myrtaceae	eucalyptus_alba	EX	0	0	0	1	0	0	0	0	0	0	0	0
myrtales	myrtaceae	eucalyptus_botryoides	EX	0	0	0	1	0	0	0	0	0	0	0	0
myrtales	myrtaceae	eucalyptus_camaldulensis	EX	0	0	0	1	0	0	0	0	0	0	0	0
myrtales	myrtaceae	eucalyptus_globulus	EX	0	1	0	1	0	1	0	0	0	0	0	0
myrtales	myrtaceae	eucalyptus_punctata	EX	0	0	0	1	0	0	0	0	0	0	0	0
myrtales	myrtaceae	eucalyptus_robusta	EX	0	0	0	1	0	0	0	0	0	0	0	0
myrtales	myrtaceae	eugenia_uniflora	EX	0	0	0	1	0	0	0	0	0	0	0	0
myrtales	myrtaceae	leptospermum_scoparium	EX	0	0	0	1	0	0	0	0	0	0	0	0
myrtales	myrtaceae	metrosideros_collina	NAT	0	0	1	0	0	0	0	0	0	0	0	0
myrtales	myrtaceae	myrceugenia_fernandeziana	NAT	1	1	0	0	0	0	0	0	0	0	0	0
myrtales	myrtaceae	myrceugenia_schulzii	NAT	0	0	0	0	1	1	0	0	0	0	0	0
myrtales	myrtaceae	myrteola_nummularia	NAT	0	0	0	0	1	1	0	0	0	0	0	0
myrtales	myrtaceae	psidium_cattleianum	EX	0	1	0	1	0	0	0	0	0	0	0	0
myrtales	myrtaceae	psidium_guajava	EX	0	0	0	1	0	0	0	0	0	0	0	0
myrtales	myrtaceae	syzygium_jambos	EX	0	0	0	1	0	0	0	0	0	0	0	0
myrtales	myrtaceae	ugni_molinae	EX	0	1	0	0	0	1	0	0	0	0	0	0
myrtales	myrtaceae	ugni_selkirkii	NAT	1	1	0	0	0	0	0	0	0	0	0	0
myrtales	onagraceae	fuchsia_magellanica	EX	0	1	0	0	0	0	0	0	0	0	0	0
myrtales	onagraceae	fuchsia_x_hybrida	EX	0	1	0	0	0	0	0	0	0	0	0	0
myrtales	onagraceae	oenothera_affinis	EX	0	1	0	0	0	1	0	0	0	0	0	0
myrtales	onagraceae	oenothera_picensis	EX	0	1	0	0	0	1	0	0	0	0	0	0
myrtales	onagraceae	oenothera_rosea	EX	0	1	0	1	0	1	0	0	0	0	0	0
myrtales	onagraceae	oenothera_stricta	EX	0	0	0	1	0	0	0	0	0	0	0	0
oxalidales	elaeocarpaceae	aristotelia_chilensis	EX	0	1	0	0	0	1	0	0	0	0	0	0
oxalidales	elaeocarpaceae	crinodendron_patagua	EX	0	1	0	0	0	0	0	0	0	0	0	0
oxalidales	elaeocarpaceae	elaeocarpus_floridanus	NAT	0	0	1	0	0	0	0	0	0	0	0	0
oxalidales	oxalidaceae	averrhoa_carambola	EX	0	0	0	1	0	0	0	0	0	0	0	0
oxalidales	oxalidaceae	oxalis_corniculata	EX	0	1	0	1	0	1	0	0	0	0	0	0
oxalidales	oxalidaceae	oxalis_debilis	EX	0	1	0	0	0	0	0	0	0	0	0	0
oxalidales	oxalidaceae	oxalis_debilis_var_corymbosa	EX	0	0	0	1	0	0	0	0	0	0	0	0
oxalidales	oxalidaceae	oxalis_micrantha	EX	0	1	0	0	0	1	0	1	0	0	0	0
oxalidales	oxalidaceae	oxalis_pes-caprae	EX	0	1	0	0	0	0	0	0	0	0	0	0
oxalidales	oxalidaceae	oxalis_purpurea	EX	0	1	0	0	0	0	0	0	0	0	0	0
pandanales	pandanaceae	pandanus_tectorius	EX	0	0	0	1	0	0	0	0	0	0	0	0
piperales	lactoridaceae	lactoris_fernandeziana	NAT	1	1	0	0	0	0	0	0	0	0	0	0
piperales	piperaceae	peperomia_berteroana	NAT	1	1	0	0	1	1	0	0	0	0	0	0
piperales	piperaceae	peperomia_fernandeziana	NAT	1	1	0	0	1	1	0	0	0	0	0	0
piperales	piperaceae	peperomia_margaritifera	NAT	1	1	0	0	0	0	0	0	0	0	0	0
piperales	piperaceae	peperomia_nummularioides	EX	0	1	0	0	0	0	0	0	0	0	0	0
piperales	piperaceae	peperomia_skottsbergii	NAT	0	0	0	0	1	1	0	0	0	0	0	0
piperales	piperaceae	peperomia_tetraphylla	NAT	0	0	1	0	0	0	0	0	0	0	0	0
piperales	piperaceae	piper_methysticum	EX	0	0	0	1	0	0	0	0	0	0	0	0
poales	bromeliaceae	ananas_comosus	EX	0	1	0	1	0	0	0	0	0	0	0	0
poales	bromeliaceae	greigia_berteroi	NAT	1	1	0	0	0	0	0	0	0	0	0	0
poales	bromeliaceae	ochagavia_elegans	NAT	1	1	0	0	0	0	0	0	0	0	0	0
poales	bromeliaceae	tillandsia_aeranthos	EX	0	1	0	0	0	0	0	0	0	0	0	0
poales	cyperaceae	carex_banksii	NAT	0	0	0	0	1	1	0	0	0	0	0	0
poales	cyperaceae	carex_berteroana	NAT	1	1	0	0	1	1	0	0	0	0	0	0
poales	cyperaceae	cyperus_cyperoides	NAT	0	0	1	1	0	0	0	0	0	0	0	0
poales	cyperaceae	cyperus_eragrostis	NAT	1	1	1	1	1	1	0	0	0	0	0	0
poales	cyperaceae	cyperus_involucratus	EX	0	1	0	0	0	0	0	0	0	0	0	0
poales	cyperaceae	cyperus_papyrus	EX	0	1	0	0	0	0	0	0	0	0	0	0
poales	cyperaceae	cyperus_reflexus	NAT	1	1	0	0	0	0	0	0	0	0	0	0
poales	cyperaceae	cyperus_rotundus	EX	0	0	0	1	0	0	0	0	0	0	0	0
poales	cyperaceae	eleocharis_fuscopurpurea	NAT	1	1	0	0	0	0	0	0	0	0	0	0
poales	cyperaceae	ficinia_nodosa	NAT	1	1	0	0	1	1	0	0	0	0	0	0
poales	cyperaceae	isolepis_cernua	NAT	1	1	0	0	1	1	1	1	0	0	0	0
poales	cyperaceae	kyllinga_brevifolia	EX	0	0	0	1	0	0	0	0	0	0	0	0
poales	cyperaceae	machaerina_scirpoidea	NAT	1	1	0	0	0	0	0	0	0	0	0	0
poales	cyperaceae	oreobolus_obtusangulus	NAT	0	0	0	0	1	1	0	0	0	0	0	0
poales	cyperaceae	pycreus_polystachyos	EX	0	0	0	1	0	0	0	0	0	0	0	0
poales	cyperaceae	schoenoplectus_californicus	NAT	0	0	1	1	0	0	0	0	0	0	0	0
poales	cyperaceae	uncinia_brevicaulis	NAT	0	0	0	0	1	1	0	0	0	0	0	0
poales	cyperaceae	uncinia_costata	NAT	0	0	0	0	1	1	0	0	0	0	0	0
poales	cyperaceae	uncinia_douglasii	NAT	1	1	0	0	1	1	0	0	0	0	0	0
poales	cyperaceae	uncinia_tenuis	NAT	0	0	0	0	1	1	0	0	0	0	0	0
poales	juncaceae	juncus_bufonius	EX	0	1	0	0	0	1	0	0	0	0	0	0
poales	juncaceae	juncus_capillaceus	NAT	1	1	0	0	1	1	0	0	0	0	0	0
poales	juncaceae	juncus_homalocaulis	NAT	0	0	1	1	0	0	0	0	0	0	0	0
poales	juncaceae	juncus_imbricatus	NAT	1	1	0	0	0	0	0	0	0	0	0	0
poales	juncaceae	juncus_pallescens	NAT	1	1	0	0	0	0	0	0	0	0	0	0
poales	juncaceae	juncus_planifolius	NAT	1	1	0	0	0	0	0	0	0	0	0	0
poales	juncaceae	juncus_procerus	NAT	1	1	0	0	0	0	0	0	0	0	0	0
poales	juncaceae	luzula_masafuerana	NAT	0	0	0	0	1	1	0	0	0	0	0	0
poales	poaceae	agrostis_avenacea	NAT	0	0	1	1	0	0	0	0	0	0	0	0
poales	poaceae	agrostis_masafuerana	NAT	0	0	0	0	1	1	0	0	0	0	0	0
poales	poaceae	agrostis_stolonifera	EX	0	1	0	1	0	1	0	0	0	0	0	0
poales	poaceae	aira_caryophyllea	EX	0	1	0	0	0	1	0	0	0	0	0	0
poales	poaceae	aira_praecox	EX	0	1	0	0	0	1	0	0	0	0	0	0
poales	poaceae	anthoxanthum_odoratum	EX	0	1	0	0	0	1	0	0	0	0	0	0
poales	poaceae	arundo_donax	EX	0	1	0	1	0	0	0	0	0	0	0	0
poales	poaceae	avena_barbata	EX	0	1	0	0	0	1	0	1	0	0	0	0
poales	poaceae	avena_fatua	EX	0	0	0	1	0	0	0	0	0	0	0	0
poales	poaceae	axonopus_paschalis	NAT	0	0	1	1	0	0	0	0	0	0	0	0
poales	poaceae	bambusa_sp1	EX	0	0	0	1	0	0	0	0	0	0	0	0
poales	poaceae	bothriochloa_ischaemum	EX	0	0	0	1	0	0	0	0	0	0	0	0
poales	poaceae	brachypodium_distachyon	EX	0	0	0	0	0	1	0	0	0	0	0	0
poales	poaceae	briza_maxima	EX	0	1	0	0	0	0	0	0	0	0	0	0
poales	poaceae	briza_minor	EX	0	1	0	1	0	1	0	1	0	0	0	0
poales	poaceae	briza_subaristata	EX	0	1	0	0	0	0	0	0	0	0	0	0
poales	poaceae	bromus_berteroanus	EX	0	1	0	0	0	0	0	1	0	0	0	0
poales	poaceae	bromus_catharticus	NAT	0	1	1	1	0	1	0	0	0	0	0	0
poales	poaceae	bromus_hordeaceus	EX	0	1	0	0	0	1	0	1	0	0	0	0
poales	poaceae	bromus_lithobius	EX	0	1	0	0	0	1	0	0	0	0	0	0
poales	poaceae	bromus_rigidus	EX	0	1	0	0	0	1	0	0	0	0	0	0
poales	poaceae	cenchrus_echinatus	EX	0	0	0	1	0	0	0	0	0	0	0	0
poales	poaceae	chloris_gayana	EX	0	0	0	1	0	0	0	0	0	0	0	0
poales	poaceae	chusquea_culeou	EX	0	1	0	0	0	0	0	0	0	0	0	0
poales	poaceae	chusquea_fernandeziana	NAT	1	1	0	0	0	0	0	0	0	0	0	0
poales	poaceae	coix_lacryma-jobi	EX	0	0	0	1	0	0	0	0	0	0	0	0
poales	poaceae	cortaderia_selloana	EX	0	1	0	1	0	0	0	0	0	0	0	0
poales	poaceae	cymbopogon_citratus	EX	0	0	0	1	0	0	0	0	0	0	0	0
poales	poaceae	cynodon_dactylon	EX	0	1	0	1	0	0	0	0	0	0	0	0
poales	poaceae	cynosurus_echinatus	EX	0	1	0	0	0	1	0	0	0	0	0	0
poales	poaceae	dactylis_glomerata	EX	0	1	0	0	0	0	0	0	0	0	0	0
poales	poaceae	danthonia_chilensis	NAT	1	1	0	0	0	0	0	0	0	0	0	0
poales	poaceae	danthonia_malacantha	NAT	1	1	0	0	0	0	0	0	0	0	0	0
poales	poaceae	dichelachne_crinita	NAT	0	0	1	1	0	0	0	0	0	0	0	0
poales	poaceae	dichelachne_micrantha	NAT	0	0	1	1	0	0	0	0	0	0	0	0
poales	poaceae	digitaria_ciliaris	EX	0	0	0	1	0	0	0	0	0	0	0	0
poales	poaceae	digitaria_sanguinalis	EX	0	1	0	0	0	0	0	0	0	0	0	0
poales	poaceae	digitaria_setigera	EX	0	0	0	1	0	0	0	0	0	0	0	0
poales	poaceae	digitaria_violascens	EX	0	0	0	1	0	0	0	0	0	0	0	0
poales	poaceae	echinochloa_colona	EX	0	0	0	0	0	1	0	0	0	0	0	0
poales	poaceae	ehrharta_stipoides	EX	0	0	0	1	0	0	0	0	0	0	0	0
poales	poaceae	eleusine_indica	EX	0	0	0	1	0	0	0	0	0	0	0	0
poales	poaceae	eleusine_tristachya	EX	0	1	0	0	0	1	0	0	0	0	0	0
poales	poaceae	eragrostis_kuschelii	NAT	0	0	0	0	0	0	0	0	1	1	0	0
poales	poaceae	eragrostis_leptostachya	EX	0	0	0	1	0	0	0	0	0	0	0	0
poales	poaceae	eragrostis_peruviana	NAT	0	0	0	0	0	0	0	0	1	1	1	1
poales	poaceae	eragrostis_spartinoides	NAT	0	0	1	1	0	0	0	0	0	0	0	0
poales	poaceae	gastridium_phleoides	EX	0	1	0	0	0	0	0	0	0	0	0	0
poales	poaceae	gastridium_ventricosum	EX	0	0	0	1	0	0	0	0	0	0	0	0
poales	poaceae	hordeum_chilense	EX	0	1	0	0	0	0	0	0	0	0	0	0
poales	poaceae	hordeum_murinum	EX	0	1	0	1	0	1	0	1	0	0	0	0
poales	poaceae	hordeum_secalinum	EX	0	1	0	0	0	0	0	0	0	0	0	0
poales	poaceae	koeleria_micrathera	EX	0	1	0	0	0	0	0	0	0	0	0	0
poales	poaceae	lepturus_repens	EX	0	0	0	1	0	0	0	0	0	0	0	0
poales	poaceae	lolium_multiflorum	EX	0	1	0	0	0	1	0	0	0	0	0	0
poales	poaceae	lolium_perenne	EX	0	1	0	1	0	0	0	0	0	0	0	0
poales	poaceae	megalachne_berteroniana	NAT	1	1	0	0	1	1	0	0	0	0	0	0
poales	poaceae	megalachne_masafuerana	NAT	0	0	0	0	1	1	0	0	0	0	0	0
poales	poaceae	melinis_minutiflora	EX	0	0	0	1	0	0	0	0	0	0	0	0
poales	poaceae	melinis_repens	NAT	1	0	0	1	1	0	0	0	0	0	0	0
poales	poaceae	nassella_laevissima	NAT	1	1	0	0	1	1	0	0	0	0	0	0
poales	poaceae	nassella_neesiana	EX	0	1	0	0	0	1	0	0	0	0	0	0
poales	poaceae	panicum_maximum	EX	0	0	0	1	0	0	0	0	0	0	0	0
poales	poaceae	paspalum_conjugatum	EX	0	0	0	1	0	0	0	0	0	0	0	0
poales	poaceae	paspalum_dasypleurum	EX	0	1	0	0	0	0	0	0	0	0	0	0
poales	poaceae	paspalum_dilatatum	EX	0	0	0	1	0	0	0	0	0	0	0	0
poales	poaceae	paspalum_distichum	EX	0	1	0	0	0	0	0	0	0	0	0	0
poales	poaceae	paspalum_forsterianum	NAT	0	0	1	1	0	0	0	0	0	0	0	0
poales	poaceae	paspalum_notatum	EX	0	0	0	1	0	0	0	0	0	0	0	0
poales	poaceae	paspalum_paniculatum	EX	0	0	0	1	0	0	0	0	0	0	0	0
poales	poaceae	paspalum_scrobiculatum	EX	0	0	0	1	0	0	0	0	0	0	0	0
poales	poaceae	pennisetum_clandestinum	EX	0	0	0	1	0	0	0	0	0	0	0	0
poales	poaceae	pennisetum_purpureum	EX	0	0	0	1	0	0	0	0	0	0	0	0
poales	poaceae	phalaris_amethystina	EX	0	1	0	0	0	0	0	0	0	0	0	0
poales	poaceae	phalaris_angusta	EX	0	1	0	0	0	0	0	0	0	0	0	0
poales	poaceae	piptochaetium_bicolor	NAT	1	1	0	0	0	0	0	0	0	0	0	0
poales	poaceae	poa_annua	EX	0	1	0	1	0	1	0	0	0	0	0	0
poales	poaceae	poa_pratensis	EX	0	1	0	0	0	1	0	0	0	0	0	0
poales	poaceae	podophorus_bromoides	NAT	1	0	0	0	0	0	0	0	0	0	0	0
poales	poaceae	polypogon_australis	EX	0	1	0	0	0	1	0	0	0	0	0	0
poales	poaceae	polypogon_chilensis	EX	0	1	0	0	0	0	0	0	0	0	0	0
poales	poaceae	polypogon_imberbis	EX	0	1	0	0	0	1	0	0	0	0	0	0
poales	poaceae	rytidosperma_paschalis	NAT	0	0	1	1	0	0	0	0	0	0	0	0
poales	poaceae	saccharum_officinarum	EX	0	0	0	1	0	0	0	0	0	0	0	0
poales	poaceae	scolochloa_festucacea	EX	0	1	0	0	0	0	0	0	0	0	0	0
poales	poaceae	setaria_palmifolia	EX	0	0	0	1	0	0	0	0	0	0	0	0
poales	poaceae	setaria_parviflora	EX	0	1	0	1	0	1	0	0	0	0	0	0
poales	poaceae	setaria_sphacelata	EX	0	0	0	1	0	0	0	0	0	0	0	0
poales	poaceae	setaria_viridis	EX	0	1	0	0	0	0	0	0	0	0	0	0
poales	poaceae	sorghum_bicolor	EX	0	0	0	1	0	0	0	0	0	0	0	0
poales	poaceae	sorghum_halepense	EX	0	1	0	1	0	0	0	0	0	0	0	0
poales	poaceae	sporobolus_indicus	NAT	0	1	1	1	0	0	0	0	0	0	0	0
poales	poaceae	stipa_scabra	EX	0	0	0	1	0	0	0	0	0	0	0	0
poales	poaceae	trisetum_caudulatum	EX	0	1	0	0	0	1	0	0	0	0	0	0
poales	poaceae	triticum_aestivum	EX	0	0	0	1	0	0	0	0	0	0	0	0
poales	poaceae	vulpia_bromoides	EX	0	1	0	0	0	1	0	1	0	0	0	0
poales	poaceae	vulpia_myuros	EX	0	1	0	1	0	0	0	0	0	0	0	0
poales	poaceae	zea_mays	EX	0	1	0	1	0	1	0	0	0	0	0	0
poales	typhaceae	typha_sp1	NAT	0	0	1	0	0	0	0	0	0	0	0	0
proteales	proteaceae	gevuina_avellana	EX	0	1	0	0	0	0	0	0	0	0	0	0
proteales	proteaceae	grevillea_banksii	EX	0	0	0	1	0	0	0	0	0	0	0	0
proteales	proteaceae	grevillea_robusta	EX	0	0	0	1	0	0	0	0	0	0	0	0
proteales	proteaceae	macadamia_ternifolia	EX	0	0	0	1	0	0	0	0	0	0	0	0
ranunculales	berberidaceae	berberis_corymbosa	NAT	1	1	0	0	0	0	0	0	0	0	0	0
ranunculales	berberidaceae	berberis_masafuerana	NAT	0	0	0	0	1	1	0	0	0	0	0	0
ranunculales	lardizabalaceae	lardizabala_biternata	EX	0	1	0	0	0	0	0	0	0	0	0	0
ranunculales	papaveraceae	eschscholzia_californica	EX	0	1	0	0	0	0	0	0	0	0	0	0
ranunculales	papaveraceae	fumaria_capreolata	EX	0	1	0	1	0	0	0	0	0	0	0	0
ranunculales	papaveraceae	papaver_rhoeas	EX	0	1	0	0	0	0	0	0	0	0	0	0
ranunculales	papaveraceae	papaver_somniferum	EX	0	1	0	0	0	0	0	1	0	0	0	0
ranunculales	ranunculaceae	anemone_decapetala	EX	0	1	0	0	0	0	0	0	0	0	0	0
ranunculales	ranunculaceae	aquilegia_vulgaris	EX	0	1	0	0	0	0	0	0	0	0	0	0
ranunculales	ranunculaceae	consolida_ajacis	EX	0	1	0	0	0	0	0	0	0	0	0	0
ranunculales	ranunculaceae	ranunculus_caprarum	NAT	0	0	0	0	1	1	0	0	0	0	0	0
ranunculales	ranunculaceae	ranunculus_muricatus	EX	0	1	0	0	0	1	0	0	0	0	0	0
rosales	cannabaceae	cannabis_sativa	EX	0	1	0	1	0	1	0	0	0	0	0	0
rosales	cannabaceae	celtis_australis	EX	0	0	0	1	0	0	0	0	0	0	0	0
rosales	cannabaceae	trema_orientalis	NAT	0	0	1	0	0	0	0	0	0	0	0	0
rosales	moraceae	artocarpus_altilis	EX	0	0	0	1	0	0	0	0	0	0	0	0
rosales	moraceae	broussonetia_papyrifera	EX	0	0	0	1	0	0	0	0	0	0	0	0
rosales	moraceae	ficus_benjamina	EX	0	0	0	1	0	0	0	0	0	0	0	0
rosales	moraceae	ficus_carica	EX	0	1	0	1	0	1	0	0	0	0	0	0
rosales	moraceae	ficus_elastica	EX	0	1	0	1	0	0	0	0	0	0	0	0
rosales	moraceae	ficus_lyrata	EX	0	0	0	1	0	0	0	0	0	0	0	0
rosales	moraceae	morus_alba	EX	0	0	0	1	0	0	0	0	0	0	0	0
rosales	moraceae	morus_australis	EX	0	0	0	1	0	0	0	0	0	0	0	0
rosales	rhamnaceae	alphitonia_zizyphoides	NAT	0	0	1	0	0	0	0	0	0	0	0	0
rosales	rhamnaceae	colletia_spartioides	NAT	1	1	0	0	0	0	0	0	0	0	0	0
rosales	rosaceae	acaena_argentea	EX	0	1	0	0	0	1	0	1	0	0	0	0
rosales	rosaceae	acaena_masafuerana	NAT	0	0	0	0	1	1	0	0	0	0	0	0
rosales	rosaceae	acaena_ovalifolia	EX	0	1	0	0	0	1	0	0	0	0	0	0
rosales	rosaceae	cotoneaster_glaucophyllus	EX	0	0	0	1	0	0	0	0	0	0	0	0
rosales	rosaceae	cydonia_vulgaris	EX	0	1	0	0	0	0	0	0	0	0	0	0
rosales	rosaceae	eriobotrya_japonica	EX	0	1	0	1	0	0	0	0	0	0	0	0
rosales	rosaceae	fragaria_chiloensis	EX	0	1	0	1	0	0	0	0	0	0	0	0
rosales	rosaceae	geum_chiloense	EX	0	1	0	0	0	0	0	0	0	0	0	0
rosales	rosaceae	malus_domestica	EX	0	1	0	0	0	1	0	0	0	0	0	0
rosales	rosaceae	malus_pumila	EX	0	0	0	1	0	0	0	0	0	0	0	0
rosales	rosaceae	margyracaena_skottsbergii	NAT	1	1	0	0	0	0	0	0	0	0	0	0
rosales	rosaceae	prunus_armeniaca	EX	0	1	0	0	0	0	0	0	0	0	0	0
rosales	rosaceae	prunus_cerasifera	EX	0	1	0	0	0	0	0	0	0	0	0	0
rosales	rosaceae	prunus_cerasus	EX	0	1	0	0	0	0	0	0	0	0	0	0
rosales	rosaceae	prunus_domestica	EX	0	1	0	0	0	0	0	0	0	0	0	0
rosales	rosaceae	prunus_persica	EX	0	1	0	1	0	1	0	0	0	0	0	0
rosales	rosaceae	pyrus_communis	EX	0	1	0	0	0	0	0	0	0	0	0	0
rosales	rosaceae	rosa_sp1	EX	0	1	0	1	0	0	0	0	0	0	0	0
rosales	rosaceae	rubus_geoides	NAT	0	0	0	0	1	1	0	0	0	0	0	0
rosales	rosaceae	rubus_loganobaccus	EX	0	1	0	0	0	0	0	0	0	0	0	0
rosales	rosaceae	rubus_ulmifolius	EX	0	1	0	0	0	1	0	0	0	0	0	0
rosales	rosaceae	spiraea_chamaedryfolia	EX	0	1	0	0	0	0	0	0	0	0	0	0
rosales	ulmaceae	ulmus_thomasii	EX	0	1	0	0	0	0	0	0	0	0	0	0
rosales	urticaceae	boehmeria_excelsa	NAT	1	1	0	0	0	0	0	0	0	0	0	0
rosales	urticaceae	parietaria_debilis	NAT	1	1	0	0	1	1	1	1	0	0	0	0
rosales	urticaceae	parietaria_feliciana	NAT	0	0	0	0	0	0	0	0	1	1	1	1
rosales	urticaceae	parietaria_judaica	EX	0	1	0	0	0	0	0	0	0	0	0	0
rosales	urticaceae	parietaria_officinalis	EX	0	0	0	1	0	0	0	0	0	0	0	0
rosales	urticaceae	soleirolia_soleirolii	EX	0	1	0	0	0	0	0	0	0	0	0	0
rosales	urticaceae	urtica_berteroana	NAT	1	1	0	0	0	0	0	0	0	0	0	0
rosales	urticaceae	urtica_glomeruliflora	NAT	1	1	0	0	1	1	0	0	0	0	0	0
rosales	urticaceae	urtica_masafuerae	NAT	0	0	0	0	1	1	0	0	0	0	0	0
rosales	urticaceae	urtica_urens	EX	0	1	0	0	0	0	0	1	0	0	0	0
santalales	loranthaceae	notanthera_heterophyllus	NAT	1	0	0	0	0	0	0	0	0	0	0	0
santalales	loranthaceae	tristerix_corymbosus	EX	0	1	0	0	0	0	0	0	0	0	0	0
santalales	santalaceae	santalum_album	EX	0	1	0	0	0	0	0	0	0	0	0	0
santalales	santalaceae	santalum_fernandezianum	NAT	1	0	0	0	1	0	0	0	0	0	0	0
sapindales	anacardiaceae	mangifera_indica	EX	0	0	0	1	0	0	0	0	0	0	0	0
sapindales	anacardiaceae	schinus_molle	EX	0	0	0	1	0	0	0	0	0	0	0	0
sapindales	meliaceae	melia_azedarach	EX	0	0	0	1	0	0	0	0	0	0	0	0
sapindales	rutaceae	citrus_aurantiifolia	EX	0	0	0	1	0	0	0	0	0	0	0	0
sapindales	rutaceae	citrus_aurantium	EX	0	0	0	1	0	0	0	0	0	0	0	0
sapindales	rutaceae	citrus_limon	EX	0	1	0	1	0	0	0	0	0	0	0	0
sapindales	rutaceae	citrus_maxima	EX	0	0	0	1	0	0	0	0	0	0	0	0
sapindales	rutaceae	citrus_reticulata	EX	0	0	0	1	0	0	0	0	0	0	0	0
sapindales	rutaceae	citrus_sinensis	EX	0	1	0	1	0	0	0	0	0	0	0	0
sapindales	rutaceae	fagara_externa	NAT	0	0	0	0	1	1	0	0	0	0	0	0
sapindales	rutaceae	ruta_chalepensis	EX	0	1	0	0	0	1	0	0	0	0	0	0
sapindales	rutaceae	zanthoxylum_mayu	NAT	1	1	0	0	0	0	0	0	0	0	0	0
sapindales	sapindaceae	acer_negundo	EX	0	1	0	0	0	0	0	0	0	0	0	0
sapindales	sapindaceae	dodonaea_viscosa	EX	0	0	0	1	0	0	0	0	0	0	0	0
sapindales	sapindaceae	koelreuteria_paniculata	EX	0	1	0	0	0	0	0	0	0	0	0	0
sapindales	sapindaceae	litchi_chinensis	EX	0	0	0	1	0	0	0	0	0	0	0	0
sapindales	sapindaceae	sapindus_saponaria	NAT	0	0	1	1	0	0	0	0	0	0	0	0
sapindales	simaroubaceae	ailanthus_altissima	EX	0	1	0	0	0	1	0	0	0	0	0	0
saxifragales	crassulaceae	aeonium_arboreum	EX	0	1	0	0	0	0	0	0	0	0	0	0
saxifragales	crassulaceae	aeonium_arboreum_var_holochrysum	EX	0	1	0	0	0	0	0	0	0	0	0	0
saxifragales	crassulaceae	aeonium_haworthii	EX	0	1	0	0	0	0	0	0	0	0	0	0
saxifragales	crassulaceae	bryophyllum_pinnatum	EX	0	0	0	1	0	0	0	0	0	0	0	0
saxifragales	crassulaceae	crassula_multicava	EX	0	1	0	0	0	0	0	0	0	0	0	0
saxifragales	crassulaceae	echeveria_secunda	EX	0	1	0	0	0	0	0	0	0	0	0	0
saxifragales	crassulaceae	kalanchoe_blossfeldiana	EX	0	1	0	1	0	0	0	0	0	0	0	0
saxifragales	crassulaceae	sedum_praealtum	EX	0	1	0	0	0	0	0	0	0	0	0	0
saxifragales	crassulaceae	sedum_spectabile	EX	0	1	0	0	0	0	0	0	0	0	0	0
saxifragales	haloragaceae	haloragis_masafuerana	NAT	0	0	0	0	1	1	0	0	0	0	0	0
saxifragales	haloragaceae	haloragis_masatierrana	NAT	1	1	0	0	0	0	0	0	0	0	0	0
saxifragales	saxifragaceae	bergenia_crassifolia	EX	0	1	0	0	0	0	0	0	0	0	0	0
saxifragales	saxifragaceae	saxifraga_stolonifera	EX	0	1	0	0	0	0	0	0	0	0	0	0
solanales	convolvulaceae	calystegia_sepium	NAT	0	0	1	1	0	0	0	0	0	0	0	0
solanales	convolvulaceae	calystegia_tuguriorum	NAT	0	0	0	0	1	1	0	0	0	0	0	0
solanales	convolvulaceae	convovulus_arvensis	EX	0	1	0	0	0	1	0	0	0	0	0	0
solanales	convolvulaceae	dichondra_sericea	NAT	1	1	0	0	1	1	0	0	0	0	0	0
solanales	convolvulaceae	ipomoea_batatas	EX	0	0	0	1	0	0	0	0	0	0	0	0
solanales	convolvulaceae	ipomoea_indica	EX	0	1	0	1	0	0	0	0	0	0	0	0
solanales	convolvulaceae	ipomoea_pes-caprae	NAT	0	0	1	1	0	0	0	0	0	0	0	0
solanales	convolvulaceae	jacquemontia_paniculata	EX	0	0	0	1	0	0	0	0	0	0	0	0
solanales	solanaceae	brugmansia_sanguinea	EX	0	1	0	0	0	0	0	0	0	0	0	0
solanales	solanaceae	brugmansia_suaveolens	EX	0	0	0	1	0	0	0	0	0	0	0	0
solanales	solanaceae	brugmansia_x_candida	EX	0	1	0	0	0	0	0	0	0	0	0	0
solanales	solanaceae	capsicum_annuum	EX	0	1	0	1	0	0	0	0	0	0	0	0
solanales	solanaceae	cestrum_parqui	EX	0	1	0	0	0	1	0	0	0	0	0	0
solanales	solanaceae	datura_ferox	EX	0	0	0	1	0	0	0	0	0	0	0	0
solanales	solanaceae	datura_stramonium	EX	0	1	0	0	0	0	0	0	0	0	0	0
solanales	solanaceae	lycopersicon_esculentum	EX	0	1	0	1	0	1	0	0	0	0	0	0
solanales	solanaceae	nicotiana_cordifolia	NAT	0	0	0	0	1	1	1	1	0	0	0	0
solanales	solanaceae	nicotiana_tabacum	EX	0	1	0	1	0	1	0	0	0	0	0	0
solanales	solanaceae	petunia_hybrida	EX	0	1	0	0	0	0	0	0	0	0	0	0
solanales	solanaceae	physalis_peruviana	EX	0	1	0	1	0	1	0	0	0	0	0	0
solanales	solanaceae	physalis_viscosa	EX	0	0	0	1	0	0	0	0	0	0	0	0
solanales	solanaceae	solanum_americanum	EX	0	1	0	1	0	0	0	0	0	0	0	0
solanales	solanaceae	solanum_brachyantherum	NAT	0	0	0	0	0	0	0	0	1	1	0	0
solanales	solanaceae	solanum_capsicoides	EX	0	0	0	1	0	0	0	0	0	0	0	0
solanales	solanaceae	solanum_crispum	EX	0	1	0	0	0	0	0	0	0	0	0	0
solanales	solanaceae	solanum_fernandezianum	NAT	1	1	0	0	0	0	0	0	0	0	0	0
solanales	solanaceae	solanum_forsteri	NAT	0	0	1	1	0	0	0	0	0	0	0	0
solanales	solanaceae	solanum_furcatum	EX	0	1	0	0	0	1	0	1	0	0	0	0
solanales	solanaceae	solanum_jasminoides	EX	0	1	0	0	0	0	0	0	0	0	0	0
solanales	solanaceae	solanum_marginatum	EX	0	1	0	0	0	0	0	0	0	0	0	0
solanales	solanaceae	solanum_muricatum	EX	0	0	0	1	0	0	0	0	0	0	0	0
solanales	solanaceae	solanum_pentlandii	NAT	0	0	0	0	1	1	0	0	0	0	0	0
solanales	solanaceae	solanum_pseudocapsicum	EX	0	1	0	0	0	0	0	0	0	0	0	0
solanales	solanaceae	solanum_tuberosum	EX	0	1	0	1	0	1	0	0	0	0	0	0
vitales	vitaceae	vitis_vinifera	EX	0	1	0	1	0	1	0	0	0	0	0	0
zingiberales	cannaceae	canna_indica	EX	0	0	0	1	0	0	0	0	0	0	0	0
zingiberales	cannaceae	canna_x_generalis	EX	0	1	0	1	0	0	0	0	0	0	0	0
zingiberales	marantaceae	ctenanthe_oppenheimiana	EX	0	1	0	0	0	0	0	0	0	0	0	0
zingiberales	marantaceae	maranta_leuconeura	EX	0	1	0	0	0	0	0	0	0	0	0	0
zingiberales	musaceae	ensete_ventricosum	EX	0	1	0	0	0	0	0	0	0	0	0	0
zingiberales	musaceae	musa_acuminata	EX	0	1	0	0	0	0	0	0	0	0	0	0
zingiberales	musaceae	musa_troglodytarum	EX	0	0	0	1	0	0	0	0	0	0	0	0
zingiberales	musaceae	musa_x_paradisiaca	EX	0	0	0	1	0	0	0	0	0	0	0	0
zingiberales	musaceae	strelitzia_reginae	EX	0	1	0	0	0	0	0	0	0	0	0	0
zingiberales	zingiberaceae	curcuma_longa	EX	0	0	0	1	0	0	0	0	0	0	0	0
zingiberales	zingiberaceae	hedychium_flavescens	EX	0	1	0	0	0	0	0	0	0	0	0	0
